# Supplementary material for: Upregulation of extracellular proteins in a mouse model of Alzheimer’s disease
Source: Sci Rep. 2023 Apr 28;13:6998. doi: 10.1038/s41598-023-33677-z (PMC10147640; doi:10.1038/s41598-023-33677-z)
Supplement: Supplementary file 2 — Supplementary Information 2. [file 41598_2023_33677_MOESM2_ESM.zip]

Archive with 11 entries (11 files):
- SupplemenData_Kim/Deseq_out_1685.csv
- SupplemenData_Kim/diablo_d1_gene.csv
- SupplemenData_Kim/diablo_d1_raw.csv
- SupplemenData_Kim/diablo_d2_gene.csv
- SupplemenData_Kim/diablo_d2_raw.csv
- SupplemenData_Kim/diablo_r1.csv
- SupplemenData_Kim/diablo_r2.csv
- SupplemenData_Kim/Diff_10per.csv
- SupplemenData_Kim/dms_443-gene_182.csv
- SupplemenData_Kim/ego_10p.csv
- SupplemenData_Kim/ego_diablo_r2.csv
