# Supplementary material for: Upregulation of extracellular proteins in a mouse model of Alzheimer’s disease
Source: Sci Rep. 2023 Apr 28;13:6998. doi: 10.1038/s41598-023-33677-z (PMC10147640; doi:10.1038/s41598-023-33677-z)
Supplement: Supplementary file 2 — Supplementary Information 2. [file 41598_2023_33677_MOESM2_ESM.zip › SupplemenData_Kim/Deseq_out_1685.csv]

gene	baseMean	lfc	lfcSE	stat	pvalue	padj
App	56821.65086	1.654118046	0.141575817	11.68361996	1.55E-31	4.69E-27
1700067G17Rik	0.441391877	-18.4061389	3.157399126	-5.829525556	5.56E-09	8.87E-06
4930512H18Rik	0.529670252	-18.62174967	3.156801864	-5.898928877	3.66E-09	8.87E-06
4933406M09Rik	0.353113501	-18.26733178	3.158293185	-5.783925276	7.30E-09	8.87E-06
Agr2	0.349150377	18.38688504	3.177373632	5.786818664	7.17E-09	8.87E-06
Gimap7	0.353113501	-18.26733178	3.158293185	-5.783925276	7.30E-09	8.87E-06
Gm10375	0.349150377	18.38688504	3.177373632	5.786818664	7.17E-09	8.87E-06
Gm11313	0.349150377	18.38688504	3.177373632	5.786818664	7.17E-09	8.87E-06
Gm15169	0.349150377	18.38688504	3.177373632	5.786818664	7.17E-09	8.87E-06
Gm17171	0.349150377	18.38688504	3.177373632	5.786818664	7.17E-09	8.87E-06
Gm19585	0.441391877	-18.4061389	3.157399126	-5.829525556	5.56E-09	8.87E-06
Gm24135	0.349150377	18.38688504	3.177373632	5.786818664	7.17E-09	8.87E-06
Gm24368	0.349150377	18.38688504	3.177373632	5.786818664	7.17E-09	8.87E-06
Gm24515	0.429425637	18.38753485	3.177373683	5.787023083	7.16E-09	8.87E-06
Gm28177	0.353113501	-18.26733178	3.158293185	-5.783925276	7.30E-09	8.87E-06
Gm4131	0.353113501	-18.26733178	3.158293185	-5.783925276	7.30E-09	8.87E-06
Gm8215	0.517473408	18.51189249	3.130279315	5.913814913	3.34E-09	8.87E-06
Gpr119	0.441391877	-18.4061389	3.157399126	-5.829525556	5.56E-09	8.87E-06
Mir192	0.441391877	-18.4061389	3.157399126	-5.829525556	5.56E-09	8.87E-06
Olfr314	0.349150377	18.38688504	3.177373632	5.786818664	7.17E-09	8.87E-06
Prlr	144.277717	1.782901355	0.301737564	5.908781554	3.45E-09	8.87E-06
Prnp	11282.80333	0.818611685	0.138004137	5.931790887	3.00E-09	8.87E-06
RP23-56M2.5	0.353113501	-18.26733178	3.158293185	-5.783925276	7.30E-09	8.87E-06
Tdpoz4	0.349150377	18.38688504	3.177373632	5.786818664	7.17E-09	8.87E-06
Traj26	0.529670252	-18.62174967	3.156801864	-5.898928877	3.66E-09	8.87E-06
2010110K18Rik	0.261862783	17.85846814	3.177853302	5.619664109	1.91E-08	1.49E-05
2210010C04Rik	0.261862783	17.85846814	3.177853302	5.619664109	1.91E-08	1.49E-05
Bpifa6	0.261862783	17.85846814	3.177853302	5.619664109	1.91E-08	1.49E-05
D930032P07Rik	0.261862783	17.85846814	3.177853302	5.619664109	1.91E-08	1.49E-05
Gm11771	0.261862783	17.85846814	3.177853302	5.619664109	1.91E-08	1.49E-05
Gm15658	0.261862783	17.85846814	3.177853302	5.619664109	1.91E-08	1.49E-05
Gm23275	0.261862783	17.85846814	3.177853302	5.619664109	1.91E-08	1.49E-05
Gm26147	0.261862783	17.85846814	3.177853302	5.619664109	1.91E-08	1.49E-05
H2-M10.6	0.261862783	17.85846814	3.177853302	5.619664109	1.91E-08	1.49E-05
RP23-402K6.2	0.261862783	17.85846814	3.177853302	5.619664109	1.91E-08	1.49E-05
RP24-329K22.1	0.261862783	17.85846814	3.177853302	5.619664109	1.91E-08	1.49E-05
Ssxb2	0.261862783	17.85846814	3.177853302	5.619664109	1.91E-08	1.49E-05
Tff3	0.261862783	17.85846814	3.177853302	5.619664109	1.91E-08	1.49E-05
Xlr3e-ps	0.261862783	17.85846814	3.177853302	5.619664109	1.91E-08	1.49E-05
Slc37a2	57.56285184	1.131975169	0.210839552	5.368893819	7.92E-08	6.02E-05
Gm26232	277.3795288	0.791296933	0.15591038	5.075331951	3.87E-07	0.000286549
Gfap	3777.04101	0.998823352	0.203259834	4.914022281	8.92E-07	0.000645236
Gm24305	52619.28386	0.515333197	0.105918337	4.865382248	1.14E-06	0.000806877
Gm25813	1210.296062	0.872378519	0.184861418	4.719094599	2.37E-06	0.001635233
Agt	951.8240073	0.736835291	0.156964631	4.694275953	2.68E-06	0.001805802
Gm14058	4.572347153	5.399889212	1.168029891	4.623074507	3.78E-06	0.002496406
Slit3	1078.880595	-0.457028211	0.102443082	-4.461289175	8.15E-06	0.005264571
Baiap2l1	21.40048799	1.61591931	0.364413716	4.434298819	9.24E-06	0.005844866
Col18a1	123.8972546	0.944220101	0.219540718	4.300888289	1.70E-05	0.010544341
Plxnb3	302.7346396	0.963356103	0.226394022	4.255218827	2.09E-05	0.012437314
mt-Tn	163.4168146	0.938474612	0.220444948	4.257183566	2.07E-05	0.012437314
Kcng3	184.6807556	-0.608603681	0.145061492	-4.19548753	2.72E-05	0.015903554
D130058E05Rik	6.798974368	3.963687911	0.957207767	4.140885654	3.46E-05	0.019825891
Prr5l	191.4036553	1.221002305	0.295810349	4.127652422	3.66E-05	0.020612774
Gm25394	497.205583	0.527061901	0.12862841	4.097554359	4.18E-05	0.023057215
Plek2	11.06200701	2.550792736	0.62351321	4.091000312	4.30E-05	0.023295137
Rnu1a1	22612.58717	0.476184326	0.117378095	4.056841494	4.97E-05	0.026504
Greb1	19.30224696	1.603447322	0.400491395	4.003699807	6.24E-05	0.032547349
Inmt	15.25797212	2.402341621	0.600519893	4.000436367	6.32E-05	0.032547349
Cst7	17.70803035	4.514398681	1.135193431	3.976766035	6.99E-05	0.035362543
Msx1	75.40868437	1.363472496	0.343520669	3.969113418	7.21E-05	0.035918894
Gm25089	346.4044256	0.567761737	0.144567514	3.92731202	8.59E-05	0.040709248
Lyz2	137.6016423	1.108254506	0.282429023	3.924010692	8.71E-05	0.040709248
Slc4a2	679.9520984	0.932862905	0.237738057	3.923910688	8.71E-05	0.040709248
Tppp3	632.5577169	0.526353731	0.133871839	3.931773369	8.43E-05	0.040709248
Gm22317	49888.61097	0.470245256	0.12083697	3.891567744	9.96E-05	0.045833452
Gm24046	103.8634328	0.844756246	0.217365994	3.886331212	0.000101771	0.046133994
Xist	2205.441877	-5.883783235	1.521843114	-3.866221939	0.000110534	0.049369845
Gm24830	319.6239018	0.66588053	0.17390456	3.828999818	0.000128665	0.056635022
Col9a3	144.62672	1.222054332	0.32027212	3.81567504	0.000135811	0.058926514
Slc16a8	16.21450209	4.811991356	1.268239474	3.794229288	0.000148103	0.062474684
Tmprss5	18.09520696	1.566903605	0.41260405	3.797596274	0.000146106	0.062474684
Ccnd2	975.597556	-0.467568143	0.123362689	-3.790190903	0.000150532	0.062629372
Gm23804	37479.99518	0.382651479	0.101164108	3.782482604	0.000155272	0.062878928
Gm25085	385.6887306	0.540008252	0.14265063	3.785530096	0.000153381	0.062878928
Syne3	44.28451007	1.159672652	0.307968289	3.76555864	0.000166177	0.066409623
Neat1	705.3331139	0.668352292	0.177786814	3.759290559	0.000170396	0.067211206
Abca4	102.1190111	1.1275388	0.3025141	3.727227257	0.000193598	0.07385495
Ace	741.5109511	0.873868176	0.234729304	3.722876363	0.000196966	0.07385495
Aspa	108.972019	1.197530481	0.321598414	3.723682792	0.000196338	0.07385495
B230323A14Rik	3.770463002	4.162020217	1.116980612	3.726134701	0.000194439	0.07385495
Gng11	61.48255157	0.994337948	0.267636594	3.715254074	0.000203	0.075189077
Gm26444	18741.44791	0.460316948	0.124046797	3.710832993	0.000206578	0.075266237
Nqo1	56.44768782	0.981062147	0.264659619	3.706882633	0.000209826	0.075266237
Prom2	6.828093458	3.459779415	0.933587119	3.705898834	0.000210642	0.075266237
Gm23286	398.76045	0.537038171	0.145115662	3.700759532	0.000214955	0.075914145
Gm26392	283.6388902	0.461695191	0.125033114	3.692583322	0.000221988	0.077496628
Cfap43	65.44640366	0.937893476	0.254356614	3.687317029	0.000226631	0.078218578
Oca2	12.6767041	2.603276677	0.706658116	3.683926666	0.000229668	0.078376257
Stard4	501.9891568	0.445257201	0.121151339	3.67521485	0.000237649	0.08019873
Acss3	27.09415043	1.430833932	0.390090407	3.667954678	0.000244499	0.080932136
Slc2a12	132.6133775	1.185713232	0.32332296	3.667271977	0.000245152	0.080932136
Col4a4	10.55419425	2.1438957	0.586114697	3.657809151	0.00025438	0.083075697
Il1r1	68.80225606	0.914118513	0.250788892	3.644972098	0.000267421	0.086405372
Gm25790	41.60900513	0.926922968	0.255173898	3.632514826	0.000280672	0.089515128
Ppfibp2	133.7093778	0.848116108	0.233612571	3.63043865	0.00028294	0.089515128
Ctsd	4813.257959	0.349388591	0.096645517	3.615155704	0.000300167	0.09398636
Elovl7	123.0259747	1.245817863	0.345290758	3.608025505	0.000308536	0.095479627
Ism1	71.15628483	-0.667012489	0.185118558	-3.603163811	0.000314367	0.095479627
Scg5	2916.556349	0.482581988	0.133865709	3.604970927	0.000312188	0.095479627
Glb1l2	12.60520379	1.776056922	0.497064663	3.573090294	0.000352793	0.105080655
Gm13340	3189.944875	0.315039739	0.08817203	3.573012219	0.000352898	0.105080655
Dusp4	180.2832315	-0.574943457	0.161566488	-3.558556389	0.000372899	0.107863624
Itgax	17.09353288	2.521827618	0.708250213	3.560645054	0.000369945	0.107863624
Ucp2	409.8134405	0.513062017	0.144125185	3.559835956	0.000371087	0.107863624
Pcolce2	83.92168329	1.289410115	0.36275577	3.554485477	0.000378719	0.108513834
Itpripl1	53.81897591	0.85460288	0.242073017	3.530351666	0.000415008	0.117800116
Chdh	86.8808764	1.089147426	0.30917179	3.522790442	0.000427029	0.118988262
Gm22834	153.7377881	0.524948834	0.148940941	3.524543548	0.000424213	0.118988262
Gm25679	46190.40781	0.465563136	0.132499647	3.5136934	0.000441923	0.122018841
D7Ertd443e	84.10408747	1.004900324	0.28708469	3.500361945	0.000464627	0.125377266
Fhod1	72.93401899	0.65664514	0.187776171	3.49695671	0.000470598	0.125377266
Npr1	66.56518703	1.091449167	0.312028855	3.497911008	0.000468918	0.125377266
Tgfbi	75.87933818	0.939956541	0.268296563	3.503423709	0.000459318	0.125377266
Ptrf	338.9606464	0.439448543	0.125839765	3.492127808	0.000479189	0.126555872
Trpv4	68.47953999	1.97598504	0.566265773	3.489501105	0.000483923	0.126704406
Rnu1b6	616.4068332	0.478431468	0.137283804	3.484981144	0.000492172	0.127762732
Neurl1b	1672.021479	-0.433263454	0.124636032	-3.476229514	0.000508517	0.130887078
Gm25890	9682.26762	0.712914191	0.205387959	3.471061276	0.000518406	0.132311072
Cacna1e	8701.446378	-0.350510259	0.101063576	-3.468215493	0.000523927	0.132605917
Epha6	1206.274129	-0.361974541	0.104806444	-3.453743191	0.000552864	0.138773327
Cldn14	5.021817721	3.336978534	0.968326266	3.446130349	0.000568676	0.140069869
Col8a1	85.96594606	1.300771059	0.378099082	3.440291504	0.000581088	0.140069869
Rnu1b2	5825.428896	0.742542349	0.215351858	3.448042457	0.000564665	0.140069869
Slc16a9	66.04742764	0.867897984	0.252148096	3.442016801	0.000577394	0.140069869
Zdhhc23	174.508665	-0.514657282	0.149595341	-3.440329609	0.000581006	0.140069869
Cers2	452.3125791	0.60597149	0.178045776	3.403458956	0.000665384	0.15788317
Gm25209	298.3543494	0.48171282	0.141521331	3.403817759	0.000664511	0.15788317
Mael	3.171816178	3.695469417	1.087836042	3.397083086	0.000681083	0.159121908
Wwc2	754.3585089	-0.271410363	0.079851446	-3.398941116	0.000676473	0.159121908
Spp1	67.06558209	2.004642494	0.591572361	3.388668276	0.000702329	0.162833148
Gm25989	368.6852377	0.518326306	0.153293004	3.38127828	0.000721494	0.166009287
Snora35	12982.06963	0.59116913	0.175003459	3.378042543	0.000730038	0.166712103
Fxyd1	265.3953566	0.647693362	0.192265728	3.368740583	0.000755125	0.16797279
Gm23153	370.9100454	0.488270009	0.1449815	3.367809062	0.000757681	0.16797279
Gm24525	78.19654365	0.627256024	0.186079379	3.370905621	0.000749215	0.16797279
Nova2	1538.599514	-0.409424144	0.121361997	-3.373577832	0.000741981	0.16797279
Cd82	294.3939117	0.70762083	0.210733569	3.357893259	0.000785389	0.170326172
Cd9	382.607021	0.633282692	0.188762685	3.35491463	0.000793895	0.170326172
Fgd3	160.8630781	0.529924074	0.157747544	3.359317432	0.000781353	0.170326172
Insm1	78.54688054	-0.578451552	0.17256275	-3.35212294	0.000801944	0.170326172
Kif18b	3.217957015	3.748997882	1.117244691	3.355574578	0.000792003	0.170326172
Rspo2	207.5422979	-0.565010287	0.16853813	-3.352418166	0.000801089	0.170326172
Gm23143	1021.949181	0.698951801	0.208915026	3.345627234	0.000820967	0.171961412
Relt	208.3196691	0.598958772	0.178976458	3.346578539	0.000818155	0.171961412
Hfe	59.46539931	0.693421831	0.207801563	3.336942332	0.000847055	0.172853734
Kl	451.1870861	1.889215611	0.566203827	3.336635183	0.000847992	0.172853734
RP23-114N13.4	36.26052624	-0.9895432	0.296362955	-3.338957128	0.000840935	0.172853734
Tnfaip6	67.23926506	0.873976164	0.261895921	3.337112546	0.000846537	0.172853734
Padi2	782.2319859	0.774095862	0.23240797	3.330762985	0.000866083	0.175364508
Gm22511	218.1800197	0.480379734	0.144320278	3.328567121	0.00087294	0.175582277
Pla2g5	55.99010854	0.812084727	0.245384502	3.309437718	0.000934836	0.186794917
Cox8b	25.43657785	2.210960927	0.668917234	3.305283244	0.000948805	0.187123985
Sfrp5	45.40894886	1.079091278	0.326374274	3.306300051	0.000945368	0.187123985
Htr5b	40.80938824	-1.151664122	0.349086196	-3.299082388	0.000970014	0.190072752
Rdh5	45.42191651	1.420264042	0.433101588	3.279286154	0.001040701	0.202616383
Kcne4	16.02400056	1.450828226	0.443236804	3.273257574	0.001063155	0.205669795
Lrrc7	2302.788387	-0.31063708	0.095142827	-3.264955312	0.001094813	0.210453639
Gm24146	882.1985217	0.470140267	0.14417356	3.260932634	0.001110464	0.212119613
Ccl3	6.681084464	3.041287061	0.935533577	3.250858264	0.001150572	0.215003061
Gm22631	93.06843418	0.561060442	0.172386629	3.25466335	0.001135269	0.215003061
Gm25514	41.19559824	0.980870602	0.301484762	3.253466596	0.001140061	0.215003061
Gm25523	381.2771579	0.451591976	0.138949535	3.250043088	0.001153875	0.215003061
Tspo	37.74244203	0.898071176	0.277642166	3.234635392	0.001217982	0.225564248
Gm25099	53653.3118	0.478856645	0.148197705	3.23120148	0.00123271	0.226908316
Plekhg3	258.3187323	0.874808053	0.270938619	3.228805313	0.001243085	0.227439604
mt-Tm	18806.92686	0.614093766	0.190729703	3.219707036	0.001283217	0.23337638
Gm26457	68.45794006	1.053978378	0.327575263	3.217515169	0.001293062	0.233767118
Gcnt2	527.4145989	-0.348170995	0.108366765	-3.212894619	0.001314045	0.236154869
Myl1	9.190430184	1.867545074	0.583563091	3.200245362	0.001373106	0.241063513
Pkd2l1	13.46181146	1.903723124	0.594284452	3.203387061	0.001358213	0.241063513
Rbm47	49.61464903	1.277857287	0.399167686	3.201304443	0.001368069	0.241063513
Shank2	2812.883947	-0.375163424	0.117165069	-3.20200745	0.001364735	0.241063513
Adssl1	196.2345697	0.871414166	0.273117634	3.190618468	0.001419686	0.246120064
Gm25175	398.5115605	0.379095922	0.11885638	3.189529418	0.001425046	0.246120064
Wnt7b	927.8768122	-0.404085993	0.126700861	-3.189291613	0.001426219	0.246120064
Gm22996	74.00878094	0.586481326	0.184032625	3.186833451	0.001438396	0.246818962
Zic3	32.79093695	1.369396007	0.431142421	3.176203364	0.001492163	0.254606611
Gm22710	7989.968337	0.512894349	0.161936043	3.167264924	0.001538801	0.261097503
Gm25463	301.6924643	0.453755535	0.143607688	3.159688317	0.00157938	0.266494047
Gm24702	256.2157669	0.488443768	0.154701519	3.157330126	0.00159221	0.267174559
Clcnka	12.82000695	1.898993138	0.602677922	3.150925341	0.001627541	0.270132958
Nrg3	595.3597151	-0.426093501	0.135236811	-3.150721303	0.001628678	0.270132958
Prkcq	123.0100664	0.511770677	0.162526707	3.1488405	0.001639196	0.270132958
Wfdc2	18.16610661	1.826500181	0.580258851	3.147733424	0.001645417	0.270132958
Grin2b	12612.36291	-0.352619298	0.112122193	-3.144955422	0.001661121	0.270140959
Ifnlr1	10.01215803	2.059211948	0.654844828	3.144579998	0.001663254	0.270140959
Gm22111	168.2713136	0.631601711	0.201967982	3.127236831	0.001764577	0.277687765
Lhx2	1010.59727	-0.463461318	0.148107989	-3.129212144	0.001752757	0.277687765
Ndrg1	1549.18709	0.648935748	0.207287866	3.13060172	0.001744486	0.277687765
Nexn	17.00793847	1.963184379	0.62766058	3.127780272	0.001761318	0.277687765
Sulf1	476.9827519	0.556688418	0.177817112	3.130679683	0.001744023	0.277687765
Tspan2	975.4955692	0.63138769	0.201733979	3.129803384	0.001749233	0.277687765
Aox4	40.85918135	0.994643827	0.319023814	3.117772981	0.001822231	0.280938081
Gas2l2	8.135748018	2.377670882	0.761713835	3.121475249	0.001799474	0.280938081
Plekhb1	3049.76837	0.700167777	0.224549249	3.118103408	0.001820189	0.280938081
Rhpn2	129.9262845	0.588519606	0.188603815	3.120401384	0.001806048	0.280938081
Lhx5	8.541853506	2.053931649	0.659335813	3.115152566	0.001838498	0.282014438
Amotl1	867.2456446	0.666015021	0.214519987	3.104675843	0.001904877	0.289650375
Cecr6	1668.494658	-0.348344798	0.112246948	-3.103378801	0.001913246	0.289650375
Krt18	25.77367815	1.892650002	0.609978172	3.102815953	0.001916888	0.289650375
C5ar1	10.47933702	1.879036257	0.606277352	3.099301416	0.001939776	0.291657756
Hectd2	244.3750522	-0.496518322	0.160456513	-3.094410513	0.001972044	0.295048891
Col4a3	11.03622797	2.247756164	0.7296983	3.080391121	0.002067289	0.306693102
Gm23575	269.6849226	0.520046879	0.168846874	3.079991164	0.002070067	0.306693102
Pcolce	73.40350105	1.183883768	0.384565094	3.07850033	0.002080453	0.306735526
Arrdc2	180.1488935	0.876614951	0.285156347	3.074155491	0.002110994	0.306770826
Pdcd1	3.158653463	3.5538953	1.155769612	3.074916716	0.002105613	0.306770826
Wasf1	1785.611637	-0.324620637	0.105548215	-3.075567293	0.002101025	0.306770826
Carns1	137.4035466	0.714327662	0.233064764	3.064932043	0.002177195	0.31061414
Gm26110	160.8908715	0.680962189	0.222014814	3.067192578	0.002160796	0.31061414
Ngfr	107.6609995	1.078654766	0.351831722	3.065825783	0.002170698	0.31061414
Snora24	398.3121678	0.386300582	0.126045393	3.064773518	0.002178349	0.31061414
Gm25146	145.7197554	0.4543378	0.148389014	3.06180214	0.002200088	0.31160675
mt-Th	167.6184716	0.469406707	0.153349672	3.061021923	0.002205829	0.31160675
Egr4	389.8087163	-0.747516036	0.245267245	-3.047761382	0.002305529	0.324183025
Clic6	277.8106603	1.700861128	0.559462015	3.040172667	0.002364426	0.327910192
Kcnmb4os2	41.0504917	-0.699213775	0.22992073	-3.041108009	0.002357093	0.327910192
Plagl1	339.4788432	-0.369936123	0.121575739	-3.042844934	0.002343531	0.327910192
Gm26316	5876.125861	0.462479936	0.152206194	3.038509294	0.002377518	0.328227126
Wdr72	6.657323033	2.907290655	0.95790809	3.035041342	0.002405027	0.330522558
Tgfbr2	243.0968598	0.364335354	0.120142384	3.032529757	0.002425132	0.331784256
AW011738	65.71496361	-0.55915595	0.184588916	-3.029195693	0.002452058	0.333963694
Serpina3i	4.246823838	3.214686287	1.062889313	3.024478888	0.002490619	0.337701189
Steap1	11.8307664	2.446695966	0.809836633	3.021221648	0.00251757	0.339838377
Tpt1-ps5	45.51299974	0.701557489	0.232430604	3.018352473	0.002541531	0.341554793
Lrfn5	1217.070073	-0.237254635	0.078695165	-3.014856582	0.002571008	0.343040368
Rnu11	16884.32856	0.347256335	0.115200479	3.014365384	0.002575175	0.343040368
Gm24219	294.3516525	0.44998045	0.149428429	3.011344323	0.002600937	0.344959252
Kcnq1ot1	1146.357082	-0.413342394	0.137451584	-3.007185392	0.002636789	0.346686389
RP23-74F20.3	27.90717635	-1.050790455	0.349397797	-3.007432969	0.002634642	0.346686389
Abca8b	609.0855165	-0.338478013	0.112913273	-2.997681355	0.002720419	0.356140429
Rnu5g	55489.7487	0.463055811	0.15484441	2.990458685	0.002785588	0.363106787
Gm18190	10.54600846	2.640600039	0.883838646	2.987649443	0.002811318	0.363341933
Stk36	95.5875837	0.523437114	0.175153277	2.988451733	0.002803948	0.363341933
Bcl3	5.753737684	2.060910628	0.69111527	2.982007078	0.002863654	0.365440725
Ctu1	153.4095413	-0.388927507	0.130359815	-2.983492313	0.002849792	0.365440725
Wfikkn2	24.86578396	1.732478366	0.580858628	2.982616219	0.002857961	0.365440725
Col8a2	96.3992876	1.71514742	0.577570754	2.969588413	0.00298199	0.371604228
Farp1	1340.940797	-0.306833847	0.103260551	-2.971452745	0.002963945	0.371604228
Gm22510	117.1037931	0.677156931	0.227818651	2.972350713	0.002955289	0.371604228
Gm23305	360.8476674	0.415232105	0.139903746	2.967984173	0.002997598	0.371604228
Gm3160	4.737841328	-2.209281755	0.744062135	-2.96921675	0.002985599	0.371604228
Mras	2859.175985	-0.267235206	0.089896522	-2.972697941	0.002951948	0.371604228
Tmbim1	532.0065973	0.656835171	0.221250121	2.968744913	0.002990187	0.371604228
Slc39a4	19.68649641	2.030584907	0.68493251	2.964649621	0.003030278	0.374128525
Tprn	232.6684939	0.505993657	0.170907413	2.960630244	0.003070103	0.377510778
Paqr5	61.87732216	0.632024656	0.213825433	2.955797389	0.003118619	0.381930207
Clic4	1086.075664	0.560079737	0.189650047	2.953227521	0.003144701	0.383577736
Gjc2	192.2838957	0.840253637	0.28475832	2.950760619	0.003169925	0.385107835
Gjc3	363.1986416	0.717338662	0.243602772	2.944706483	0.003232612	0.3881024
Gm22348	328.598226	-6.225066251	2.11400573	-2.94467804	0.003232909	0.3881024
Gm29480	6.409685385	2.805375694	0.9522669	2.945997275	0.003219152	0.3881024
Aqp11	244.0994243	-0.403941078	0.137887	-2.929508056	0.00339499	0.391624234
D8Ertd82e	942.2248859	-0.392692299	0.133928587	-2.932102161	0.00336676	0.391624234
Gm17690	34.5683954	0.861662391	0.29378373	2.932981997	0.003357234	0.391624234
Gm26168	1042.256125	0.43692252	0.148821021	2.935892499	0.003325896	0.391624234
Ikbkap	1282.714902	-0.250753453	0.085568023	-2.930457469	0.003384633	0.391624234
Plcb1	3258.589159	-0.279207251	0.095082156	-2.936484229	0.003319557	0.391624234
RP24-141F9.2	4.081684194	-2.659760426	0.908178225	-2.928676721	0.003404083	0.391624234
Ret	137.460397	0.60853056	0.207144532	2.93770998	0.003306462	0.391624234
Slc1a2	35923.1205	-0.333846257	0.113740891	-2.935147197	0.003333895	0.391624234
Spred2	1190.09523	-0.313008548	0.106464169	-2.940036544	0.003281735	0.391624234
Tnnt1	60.6106647	2.489526883	0.848528872	2.933933029	0.003346964	0.391624234
2310015A10Rik	110.224247	0.506242499	0.173025233	2.925830462	0.003435381	0.393457429
Bcl11a	1124.6106	-0.305341151	0.104477831	-2.922544899	0.003471836	0.393457429
Krt8	16.0147609	1.943433557	0.664579846	2.924304081	0.003452273	0.393457429
Tnfaip3	119.9663346	-0.4802872	0.164311139	-2.923034934	0.003466376	0.393457429
Ninj2	16.36372619	1.64865362	0.565727422	2.91421903	0.003565796	0.402603587
Pla2g4e	377.4339743	0.727401962	0.249808144	2.911842467	0.003593038	0.404176845
Agtrap	196.1742243	0.482171099	0.165717414	2.909598251	0.003618936	0.405376954
Serpinf1	90.75502263	0.760643116	0.261514352	2.908609449	0.003630401	0.405376954
Gpihbp1	2.326124235	4.368349474	1.503996512	2.904494418	0.003678468	0.406949242
Sorbs3	302.1648766	0.532542665	0.183384588	2.903966312	0.003684678	0.406949242
Syt17	1075.934188	-0.507638619	0.174715077	-2.905522687	0.003666403	0.406949242
Zc3h12b	526.6108242	-0.283875965	0.097956493	-2.897980073	0.003755745	0.413295189
RP23-243H19.1	20.85878686	1.694491458	0.585887696	2.892177919	0.003825812	0.41948581
Enpp2	4506.88831	1.542288802	0.533689564	2.889861272	0.003854119	0.419616418
RP23-331M15.1	2.845977995	-2.828821133	0.979171265	-2.888995249	0.003864749	0.419616418
Syngap1	6232.971854	-0.315671721	0.109320782	-2.887572844	0.003882267	0.419616418
Tgif1	20.90683399	1.082791882	0.374860619	2.888518629	0.003870611	0.419616418
Pvrl1	1056.25453	-0.378024623	0.130984046	-2.88603562	0.00390128	0.420176158
Gpatch11	227.3939602	-0.407154743	0.141224403	-2.883033912	0.00393865	0.42270208
Gm6822	7.326443926	1.649225039	0.572428402	2.881102741	0.003962864	0.423803231
Sh3bp2	62.82247873	0.632640179	0.219730296	2.879166832	0.003987273	0.424917437
Mobp	5975.90609	1.090953794	0.379526867	2.87451005	0.004046549	0.426742304
Synpo	3901.819156	-0.336744794	0.117097246	-2.8757704	0.004030428	0.426742304
Zic2	267.0645162	0.408866008	0.142204618	2.875195017	0.00403778	0.426742304
Gm15564	64.78824725	0.975263434	0.339646949	2.871403488	0.004086535	0.428871958
Gpx3	208.3469366	0.694090031	0.241779981	2.870750617	0.004094984	0.428871958
Evi2a	154.0166509	0.762935607	0.266047946	2.867662082	0.004135169	0.431592315
Il17rb	13.22113735	1.692125204	0.590657939	2.864814122	0.004172541	0.434001408
D830039M14Rik	4.957958903	2.205417738	0.771267192	2.859473035	0.004243455	0.439871034
Lmx1a	9.156380803	2.799367716	0.979879006	2.856850385	0.004278675	0.440984328
Mpped1	2404.538195	-0.332818687	0.116512253	-2.856512321	0.004283234	0.440984328
Cacng3	1460.799131	-0.357038027	0.125062699	-2.854872242	0.004305414	0.441770431
Serpina3n	237.5069735	0.599704053	0.210209554	2.852886762	0.004332406	0.442347548
Snx22	115.1709514	0.649183936	0.227598734	2.852317871	0.004340168	0.442347548
Etv5	1549.966533	-0.375632295	0.131896338	-2.847935742	0.004400381	0.446984505
Gsn	853.0612086	0.659694947	0.231792678	2.84605602	0.004426441	0.448102863
Hapln2	373.7018177	1.154730436	0.405878148	2.845017504	0.004440898	0.448102863
Apobec1	15.31567412	1.350779255	0.475184482	2.842641765	0.004474133	0.449667218
Folr1	104.0710928	2.916996321	1.026486715	2.841728274	0.004486972	0.449667218
Sorl1	6028.406687	-0.36590631	0.128806426	-2.840745773	0.004500818	0.449667218
Kcnip3	1949.130433	-0.314989872	0.110932856	-2.839464194	0.004518937	0.449997192
Cyp1b1	48.43021101	1.002557031	0.353212568	2.83839569	0.004534094	0.450031018
Plch2	1827.807353	-0.290341997	0.102349534	-2.836769114	0.004557255	0.450856555
Cldn1	49.74011485	0.953700492	0.336760935	2.831980769	0.004626063	0.456177883
Cdkn1c	169.6586249	0.640009859	0.226293435	2.828229898	0.004680618	0.457221855
Gltp	236.293959	0.561750744	0.198628465	2.828148244	0.004681812	0.457221855
Ncan	5475.726457	-0.256873971	0.090812686	-2.828613293	0.004675015	0.457221855
Ctnnd2	4490.244723	-0.256154559	0.090631816	-2.826320498	0.004708613	0.458365327
Foxk1	1256.639303	-0.316974946	0.112208131	-2.824883921	0.004729775	0.458954372
AI606181	96.22814809	-0.464482499	0.164912361	-2.816541441	0.004854378	0.467409467
Litaf	289.6715516	0.738416048	0.262153809	2.816728281	0.004851555	0.467409467
Rrh	8.603271353	2.226043121	0.790507743	2.815966247	0.004863078	0.467409467
Bsn	14917.07495	-0.375026309	0.133250326	-2.814449458	0.004886086	0.468139447
Akirin2	444.664685	-0.351354422	0.124965603	-2.811609059	0.004929438	0.468570763
BC068157	203.768399	-0.479655222	0.170688502	-2.810120291	0.004952299	0.468570763
Ppapdc2	801.687608	-0.307130797	0.109192737	-2.812740156	0.004912133	0.468570763
Ttc39a	45.30115544	0.871919696	0.310238424	2.810482608	0.004946726	0.468570763
Gm12122	7.112213687	-1.583906451	0.563874878	-2.808967934	0.00497006	0.468667033
Ints3	1203.697771	-0.213515337	0.076036747	-2.808054577	0.004984178	0.468667033
Depdc7	19.27675941	1.382063687	0.492758255	2.804749941	0.005035563	0.469397526
Enox1	473.1980944	-0.388785344	0.138674279	-2.803586567	0.005053766	0.469397526
Gm22265	974.9674452	0.515028891	0.183645505	2.804473159	0.005039888	0.469397526
Gm26796	3.318017326	-2.769022168	0.987486019	-2.804112782	0.005045525	0.469397526
Plxna4	3067.95503	-0.228313879	0.081479195	-2.802112618	0.005076915	0.469729549
Ppp2r5a	1042.917661	-0.228792895	0.081671157	-2.801391628	0.005088273	0.469729549
Smco3	135.4008857	0.56612036	0.202278755	2.798713879	0.005130658	0.470780481
Tmprss11a	6.589640662	2.503719335	0.894545494	2.798873116	0.005128128	0.470780481
Naa10	185.9055021	-0.498714791	0.17866158	-2.791393593	0.005248161	0.478670112
Tnks1bp1	1463.114453	-0.30576897	0.109533128	-2.791566125	0.005245364	0.478670112
Cnksr2	2581.901378	-0.339084793	0.121584152	-2.788889742	0.005288907	0.479543986
Galnt6	165.5980313	0.826207216	0.296252199	2.78886442	0.00528932	0.479543986
Gm25710	195.1346569	0.444262833	0.159517746	2.785037059	0.005352161	0.483617796
Mpp7	48.90623782	0.890452454	0.319824193	2.784193547	0.0053661	0.483617796
Ctgf	353.3376399	-0.403438767	0.14499607	-2.782411739	0.005395654	0.484842604
Cd48	11.2158604	1.368147572	0.492926494	2.775561041	0.005510655	0.485284223
F5	93.29819335	1.876661344	0.676026849	2.776015993	0.00550295	0.485284223
Gm10800	35.48222703	1.412898544	0.509178325	2.774859957	0.005522548	0.485284223
Gm22192	226.0303098	0.446959866	0.160972126	2.776628955	0.005492584	0.485284223
Gm23512	50.93504976	0.605000745	0.218056324	2.774515931	0.005528393	0.485284223
Mcam	201.491309	0.701017605	0.252067739	2.781068323	0.005418033	0.485284223
Naip5	13.41107746	1.386523754	0.499717065	2.774617583	0.005526665	0.485284223
Ppp1r12b	2446.499473	-0.256229247	0.092263678	-2.777141047	0.005483938	0.485284223
Hmox1	74.25167918	0.521073381	0.187903748	2.773086685	0.005552733	0.485734169
Kcnj13	130.8510463	2.902892863	1.04709159	2.772339011	0.005565504	0.485734169
Gm23687	154.3093405	0.528327912	0.190683285	2.770709093	0.005593437	0.486773304
Ly9	4.054179997	3.114572764	1.124628347	2.769424025	0.00561555	0.487301379
Ppp1r3g	170.5774708	-0.44484874	0.160803433	-2.766413199	0.005667667	0.490422749
Gm5499	210.5660783	0.532811139	0.19272779	2.764578684	0.005699636	0.491787904
Ctnna3	34.20459818	1.111514505	0.403230659	2.756522801	0.005841954	0.498404004
Ctse	8.807245608	2.294438605	0.832039475	2.75760787	0.0058226	0.498404004
Ddc	132.7532281	0.538232973	0.195214283	2.757139313	0.00583095	0.498404004
Fap	16.85205568	1.337895396	0.485171221	2.757573693	0.005823209	0.498404004
Dlgap1	9987.761997	-0.238538794	0.086766699	-2.749197514	0.005974137	0.504018067
Ptpn6	52.96409934	0.642393641	0.23353164	2.750777758	0.005945396	0.504018067
Rassf4	120.5002113	0.733996904	0.266913509	2.749942881	0.005960565	0.504018067
Ttr	10763.45771	3.038114006	1.104725221	2.750108305	0.005957557	0.504018067
Unc80	6314.033452	-0.303385005	0.110663152	-2.74151783	0.006115604	0.514523904
4430402I18Rik	43.60619155	-0.662300947	0.241992325	-2.736867569	0.006202726	0.515553698
Amot	447.7250129	-0.327220693	0.119437198	-2.739688301	0.006149748	0.515553698
Csnk1g1	793.6817135	-0.23401461	0.08554054	-2.735715828	0.006224475	0.515553698
Elovl1	123.4768015	0.644104181	0.23546638	2.735440114	0.006229692	0.515553698
Mgp	112.8191901	0.845292942	0.308612097	2.739014281	0.00616237	0.515553698
Slc2a4	39.82560902	0.965542258	0.35264445	2.738004975	0.006181314	0.515553698
Cacna2d1	3301.811538	-0.404870063	0.148058322	-2.734530948	0.006246922	0.515574792
Plk2	3782.052284	-0.264917931	0.096927085	-2.733167206	0.006272848	0.516311479
Echdc3	12.22684577	1.362624441	0.498748436	2.732087649	0.00629344	0.516606345
Gm17229	3.979451593	-2.503046114	0.916934039	-2.729799536	0.006337285	0.518803275
Enpp1	81.36063867	0.746255857	0.27377293	2.725820467	0.006414188	0.523687385
Gm22909	200.6112083	0.489688302	0.179878811	2.722323427	0.006482466	0.526124286
Lims2	166.773784	0.430221435	0.158074681	2.721634059	0.006496003	0.526124286
Tenc1	331.0517577	0.348773752	0.128083064	2.723027854	0.00646866	0.526124286
Peak1	1093.517529	-0.437060612	0.160741591	-2.71902629	0.00654744	0.528879946
D430041D05Rik	3801.04103	-0.331632625	0.122058423	-2.716999093	0.006587679	0.530033636
Myom3	20.39880336	-0.936659191	0.344797348	-2.716549868	0.006596626	0.530033636
Gm25585	420.1594633	0.431238602	0.158863831	2.714517203	0.006637245	0.530596281
Tgfb1i1	229.7116491	-0.332807198	0.122605703	-2.714451202	0.006638568	0.530596281
Gm10425	3.054719291	-2.630827788	0.970574967	-2.710586897	0.006716425	0.535410107
Prrc2a	3762.13026	-0.325524242	0.1203124	-2.705658288	0.006816915	0.541998294
Gm25840	599.980424	0.496025672	0.183451112	2.703857537	0.006853967	0.543521354
C1qb	613.6614759	0.279958828	0.103977967	2.69248222	0.007092232	0.546680579
Cdh3	13.30722441	2.028933157	0.75378888	2.691646443	0.007110028	0.546680579
Epn3	77.12588622	1.760546057	0.652062898	2.699963551	0.006934707	0.546680579
Gm22634	15415.80504	0.430640885	0.159885214	2.693437843	0.007071933	0.546680579
Gm26467	194.5531032	0.446321438	0.165669583	2.694045771	0.007059047	0.546680579
Hivep2	6271.506323	-0.285979372	0.106221598	-2.692290243	0.007096316	0.546680579
Mink1	5284.435888	-0.214814399	0.079624686	-2.697836687	0.006979167	0.546680579
Pcsk6	394.0775041	0.341878517	0.126767599	2.696891949	0.006998998	0.546680579
Pdlim2	117.8277568	0.793567903	0.294352598	2.695977239	0.007018246	0.546680579
Ppp2r2b	2763.205631	-0.26959321	0.100221562	-2.689972141	0.007145798	0.546680579
Ptprj	1935.374344	-0.264658868	0.098307977	-2.692140313	0.007099507	0.546680579
RP23-125I14.3	4.209287553	-1.858888611	0.690992867	-2.690170476	0.007141553	0.546680579
Trim9	4802.628063	-0.2510994	0.093297692	-2.691378479	0.007115742	0.546680579
Zhx2	377.5662995	-0.273847045	0.101500531	-2.697986324	0.006976031	0.546680579
RP23-82P18.3	9.962837622	-1.366720374	0.508423479	-2.688153538	0.007184835	0.548122234
Vaultrc5	3797.388757	0.897623399	0.334009933	2.687415282	0.007200737	0.548122234
Apod	1031.922288	1.078984726	0.401625471	2.686544565	0.007219532	0.54817904
Nav1	1875.674043	-0.302658131	0.112835361	-2.682298605	0.007311816	0.551053307
Raph1	658.6295592	-0.378188157	0.14098359	-2.682497703	0.007307465	0.551053307
Syngr2	153.9266549	0.5328753	0.198591195	2.68327757	0.007290445	0.551053307
Gm23356	290.2647363	0.381308544	0.142250013	2.6805519	0.007350087	0.552566409
Angptl2	84.79795855	1.018904428	0.380551354	2.677442654	0.007418655	0.5536103
Cldn2	58.00616844	2.909909692	1.086523353	2.678184214	0.007402249	0.5536103
Nudt7	67.90876908	0.655355027	0.24470052	2.678192215	0.007402073	0.5536103
2700069I18Rik	3.061001993	2.93180839	1.095407429	2.676454725	0.007440562	0.553884173
Gm22393	138.4491821	0.465871522	0.174152996	2.675070384	0.007471356	0.554816707
Frmpd1os	1.845090049	4.103630465	1.536820346	2.670208313	0.00758042	0.55900577
Slitrk6	37.63870007	1.97735821	0.740557307	2.670094793	0.007582984	0.55900577
Wdr86	35.35473084	2.139395126	0.801045312	2.670754194	0.007568104	0.55900577
Sestd1	749.4030037	-0.296150774	0.111067306	-2.666408193	0.007666654	0.563805384
5830444B04Rik	2.3694233	3.551801265	1.335450874	2.659627048	0.007822722	0.564631704
Cd14	76.68588708	0.546556856	0.20520589	2.663455992	0.007734253	0.564631704
Drc7	73.14563344	1.557136872	0.585899312	2.657686809	0.007867897	0.564631704
Foxc1	72.24549067	0.592039977	0.222738274	2.658007383	0.007860417	0.564631704
Gm21738	6.65650412	2.090989225	0.786262695	2.659402817	0.007827931	0.564631704
Gm22456	344.4221307	0.430146994	0.161792426	2.658634917	0.007845793	0.564631704
Gm24507	208.3010134	0.34139269	0.128638131	2.653899647	0.007956749	0.564631704
Gm24566	180.9072874	0.491277613	0.185108684	2.653995494	0.007954489	0.564631704
Lipe	208.2710775	0.487515121	0.183502591	2.656720641	0.00789048	0.564631704
Odf3b	23.52702217	0.918592209	0.34603719	2.654605445	0.007940122	0.564631704
Plin5	14.45337236	1.185924716	0.446042974	2.658767844	0.007842698	0.564631704
Rnh1	702.6662191	0.268828511	0.101192869	2.656595396	0.007893411	0.564631704
Tenm1	1398.200395	-0.303157014	0.113901718	-2.661566661	0.007777794	0.564631704
Tmem72	69.71367246	2.881265148	1.082375258	2.661983566	0.007768167	0.564631704
Zfp185	31.17481509	1.15165204	0.433617605	2.655916246	0.007909326	0.564631704
Cdh10	633.8484828	-0.236981185	0.089354951	-2.652132683	0.00799851	0.566272159
Celf5	4136.947606	-0.298333	0.112627912	-2.648837176	0.008076924	0.568936268
Clcn5	275.5233961	0.386831742	0.14600097	2.649514882	0.008060742	0.568936268
Gm25087	198.6977095	0.425259426	0.160584771	2.648192744	0.008092337	0.568936268
Gm26871	177.8558853	-0.466805917	0.176489377	-2.644951924	0.008170252	0.573087544
Cd63	282.818825	0.35665748	0.135044239	2.641041794	0.008265152	0.573128206
Cldn19	4.993762398	2.227485795	0.843412202	2.641040513	0.008265184	0.573128206
Il27ra	6.525593688	-1.501666112	0.568321259	-2.642283902	0.0082349	0.573128206
Slc38a11	16.61376066	-1.220036153	0.461508151	-2.643585276	0.00820331	0.573128206
Vgf	3991.477649	-0.327828731	0.12405885	-2.642525954	0.008229016	0.573128206
Rab20	4.688501317	2.341270352	0.887355475	2.638480765	0.008327842	0.574848253
Trim71	39.32226207	-0.698084878	0.264545274	-2.638810623	0.008319744	0.574848253
Gstm7	208.6102442	0.454235365	0.172377881	2.635113994	0.008410903	0.57729829
Mdfic	43.09355845	0.834235111	0.316997192	2.631679815	0.008496389	0.57729829
Nedd4l	2602.307515	-0.20463287	0.077743755	-2.632145432	0.008484753	0.57729829
Neurog2	5.543847602	2.501833933	0.949103398	2.635997235	0.008389042	0.57729829
Nol4l	1037.113611	-0.266956519	0.10138034	-2.633217832	0.008458008	0.57729829
Nyap2	704.7912534	-0.320711165	0.121739874	-2.634397041	0.008428686	0.57729829
Ptpn14	642.9745979	-0.463176422	0.17598034	-2.631978213	0.008488931	0.57729829
Car4	337.2673184	-0.307076109	0.116736298	-2.630510933	0.008525663	0.57799426
Lonrf1	399.4258174	-0.239255274	0.09102447	-2.628472031	0.008576941	0.579061051
Smt3h1-ps	23.06802552	0.832064183	0.316570489	2.628369387	0.00857953	0.579061051
Gm26735	2.307303455	2.956631772	1.126116603	2.625511216	0.008651896	0.58265051
Tmem125	100.7891562	0.929467598	0.354846754	2.619349301	0.008809769	0.591969685
Lppr2	1984.536586	-0.346404378	0.132303498	-2.618255628	0.008838057	0.592247485
Slc26a11	76.29225074	0.635227266	0.242667766	2.617682917	0.008852903	0.592247485
Mtl5	3.232513219	3.069344336	1.175980227	2.610030565	0.009053413	0.604330263
Plin2	57.29825923	0.627898212	0.240732837	2.608278207	0.009099896	0.60477472
Spry4	325.6790538	-0.392352253	0.150407131	-2.608601404	0.009091307	0.60477472
Atp11c	186.7013148	0.534631529	0.205419497	2.602632839	0.009251097	0.607576945
Ccdc163	34.03983417	0.81226935	0.311909986	2.604178722	0.009209472	0.607576945
Lrriq3	10.54694213	1.433778883	0.550335435	2.60528178	0.009179873	0.607576945
Ms4a4c	1.985331465	3.557074023	1.365510484	2.604940837	0.009189013	0.607576945
Nckap1	4867.070799	-0.424648631	0.163208434	-2.601879211	0.00927145	0.607576945
Plod1	268.9399039	0.396377924	0.152365979	2.601485749	0.009282092	0.607576945
Prkci	1100.533146	-0.215176578	0.082642639	-2.603699279	0.009222364	0.607576945
Fry	5307.888232	-0.235949117	0.090746982	-2.600076747	0.009320291	0.608057361
Gm24584	5.919014953	1.872331084	0.721190304	2.596167852	0.009427	0.608057361
Gm25121	19.14093397	0.938368962	0.361442066	2.596180826	0.009426644	0.608057361
Kif2a	481.161089	-0.306424012	0.118033617	-2.596074058	0.009429574	0.608057361
Myl6	591.3554257	0.50596259	0.194773315	2.597699742	0.009385052	0.608057361
Nhsl1	733.4866841	-0.285834955	0.110085277	-2.596486669	0.009418256	0.608057361
Slc39a6	420.0312162	-0.375282212	0.14446765	-2.597690301	0.00938531	0.608057361
Gpr98	41.83349869	0.739341429	0.285331865	2.591163201	0.009565212	0.6141958
Nde1	172.3247112	0.455857234	0.175899717	2.591574569	0.009553783	0.6141958
Neto1	1250.718712	-0.268128539	0.103512825	-2.590292945	0.009589429	0.614451764
Il17rd	151.4896002	-0.488606688	0.188885136	-2.586792689	0.009687386	0.618120333
Mfge8	2964.199732	-0.296829154	0.114726531	-2.587275589	0.009673819	0.618120333
Sspo	25.55992562	1.209141939	0.467613459	2.585772321	0.009716109	0.618653362
Gm22627	193.8679561	0.423567079	0.163927235	2.583872521	0.00976979	0.620769989
Egr3	1118.331904	-0.452363453	0.17521672	-2.581736801	0.009830452	0.622571575
RP24-429G21.5	18.03033533	-0.953434559	0.369343292	-2.581431909	0.00983914	0.622571575
Adamts1	168.4530732	0.524298639	0.203270771	2.579311508	0.009899747	0.624238628
Cenpj	34.81457073	0.737565422	0.285980852	2.579072746	0.009906592	0.624238628
Gm19345	14.46079048	1.336224693	0.518562376	2.576786815	0.009972343	0.626983451
Gm26283	714.6508079	0.462999939	0.179727249	2.576125439	0.009991439	0.626983451
Adipor2	963.0354704	0.444247045	0.172684925	2.5725873	0.010094149	0.632122696
Aven	68.44344776	0.570003632	0.221844456	2.569384168	0.010187944	0.635376283
Stard13	282.7674168	0.460200073	0.17906959	2.569951008	0.01017129	0.635376283
5033426O07Rik	8.280188198	-2.058236471	0.801370711	-2.56839493	0.010217068	0.635886865
AF529169	168.1963384	0.452108065	0.176140548	2.566746099	0.010265775	0.637611693
Gm24497	6961.331355	0.39345293	0.153340934	2.565870179	0.010291734	0.637919474
RP23-271G7.1	19.5985683	-0.974160672	0.379859021	-2.564532153	0.010331501	0.639080117
1500015O10Rik	100.622727	2.393959209	0.934395061	2.562041805	0.010405879	0.63977199
Ddn	23010.05986	-0.346712644	0.135287143	-2.5627908	0.010383459	0.63977199
Stmn4	1472.415003	0.267186612	0.104265901	2.562550261	0.010390655	0.63977199
Akap12	307.7277687	0.431695299	0.168680877	2.559242675	0.010490048	0.639988136
Aox3	26.52842577	1.060071283	0.415302899	2.552525605	0.010694505	0.639988136
Arhgef10	945.2761609	0.477939514	0.187306912	2.55163843	0.010721772	0.639988136
Caln1	1504.086834	-0.221158951	0.086503869	-2.556636524	0.010568959	0.639988136
Cd300lg	3.259588377	3.146949917	1.230992382	2.556433299	0.010575134	0.639988136
Esrp1	3.703795479	2.645674064	1.035821689	2.554179056	0.01064385	0.639988136
Fam83d	25.83127624	1.058206725	0.413942062	2.55641265	0.010575762	0.639988136
Gabrr2	8.270434935	2.216350016	0.868497872	2.551934883	0.010712654	0.639988136
Gm24100	230.7450368	0.472099844	0.184531843	2.558365199	0.010516558	0.639988136
Gm24119	30591.72627	0.343143833	0.134030169	2.560198473	0.01046124	0.639988136
Gm5525	56.77224566	0.496873915	0.194694291	2.552072342	0.010708428	0.639988136
Itga4	353.9364367	-0.451265162	0.176861426	-2.551518287	0.01072547	0.639988136
Otx2	52.48994393	2.016870483	0.788354131	2.558330581	0.010517606	0.639988136
RP23-415E17.1	2.747281178	-2.687426261	1.052172409	-2.554169105	0.010644155	0.639988136
Tfeb	116.5831798	0.598746314	0.234254559	2.555964405	0.010589395	0.639988136
Gm22505	45.96639714	0.596796161	0.233996427	2.550449891	0.010758399	0.640558822
Klf8	103.0426817	-0.437477259	0.171570426	-2.549840719	0.010777214	0.640558822
Gm23639	4808.05606	0.316388651	0.12424177	2.546556217	0.010879169	0.642887385
Mfsd7c	39.80987501	0.759394898	0.298207369	2.546532975	0.010879893	0.642887385
Ttc16	14.51532274	1.038801706	0.407792578	2.54737767	0.01085359	0.642887385
Gm24205	46.58671205	0.612122414	0.240557065	2.544603768	0.01094018	0.643944088
RP23-67I3.5	29.91457756	0.766300897	0.301085557	2.545126723	0.010923809	0.643944088
Fam196b	51.70553226	0.640738141	0.252039834	2.542209817	0.011015403	0.644623909
Gm23971	6588.366008	0.424182018	0.166773981	2.543454421	0.010976238	0.644623909
Nutf2-ps1	48.2684599	0.592833571	0.233152926	2.542681234	0.011000554	0.644623909
Eif4g3	2810.811545	-0.252640672	0.099406426	-2.541492357	0.011038036	0.644706207
2610020H08Rik	8.744547318	1.762772513	0.694146248	2.53948288	0.011101648	0.645937258
Ryr2	4549.145359	-0.281950501	0.111000305	-2.540087628	0.01108247	0.645937258
Ctxn3	28.51974923	1.159462068	0.457675496	2.533371519	0.011297115	0.649096073
Cyfip2	16682.57056	-0.198042106	0.078177899	-2.5332237	0.01130188	0.649096073
Foxj1	86.8814174	0.776795734	0.306693849	2.532805066	0.011315386	0.649096073
Gm22984	27.41880285	0.825588318	0.32592946	2.5330276	0.011308205	0.649096073
Gm24528	289.4062534	0.342131582	0.134973856	2.534798909	0.011251189	0.649096073
Gm25682	170.4934605	0.619205211	0.2443438	2.53415561	0.011271866	0.649096073
Hemk1	179.7874801	0.474631659	0.187517884	2.531127432	0.011369653	0.649096073
Nsdhl	367.0219757	0.392020106	0.154827265	2.531983658	0.011341928	0.649096073
Plcl1	799.63121	0.339284166	0.134025301	2.531493414	0.011357795	0.649096073
Pmvk	419.4356768	0.308624139	0.121729458	2.535328286	0.011234199	0.649096073
6430628N08Rik	21.46907804	1.024061919	0.405158979	2.527555778	0.011485958	0.650879978
Fbxo40	6.69120148	2.52577929	0.998735948	2.528976049	0.011439583	0.650879978
Foxn3	429.3559551	0.292618803	0.115951815	2.523624174	0.011615203	0.650879978
Gm10684	1.60503513	3.71670567	1.4722121	2.524572152	0.011583922	0.650879978
Gm15666	3.906824949	-2.343775414	0.927494272	-2.526997186	0.011504242	0.650879978
Gm22179	40253.19135	0.406695381	0.160900016	2.527627976	0.011483596	0.650879978
Gm25256	63.79108349	0.567334672	0.224768755	2.524081568	0.011600101	0.650879978
Kcne2	41.56293978	3.273711454	1.296481006	2.525074751	0.011567368	0.650879978
4-Mar	213.9857387	-0.35259897	0.13960927	-2.525612871	0.011549667	0.650879978
Pon1	2.940085381	3.486505492	1.380451306	2.525627292	0.011549193	0.650879978
Plp1	12044.94078	0.960059166	0.380763637	2.521404549	0.011688738	0.653794399
Gm26124	25.71211691	0.822285261	0.326225814	2.520601453	0.011715446	0.654083691
Plxnd1	2771.861521	-0.383065248	0.15226662	-2.515753273	0.01187783	0.661932944
Gm22618	26.44463988	0.822070805	0.327069567	2.513443276	0.0119559	0.663847541
Pln	15.30227476	1.116527967	0.444220758	2.513452935	0.011955573	0.663847541
Cadm2	2707.911287	-0.275252666	0.109545013	-2.512690081	0.011981454	0.66405241
Rtf1	1133.41937	-0.18453502	0.073495315	-2.510840579	0.012044408	0.666325589
Espn	15.51397653	-1.099503449	0.438219234	-2.509025993	0.012106458	0.666632215
Gm23934	32.44341519	0.720409036	0.287231362	2.508114125	0.012137746	0.666632215
Nkx2-2	59.2198855	0.718698437	0.286357023	2.509798537	0.012080006	0.666632215
Scara5	16.90944842	1.598186545	0.637147976	2.508344381	0.012129838	0.666632215
Gm25194	881.9934415	0.434814159	0.173510859	2.505976643	0.012211369	0.668595389
Stra6	92.19239686	0.622111776	0.248268862	2.505798641	0.012217517	0.668595389
Atrn	3753.6059	-0.189212012	0.075530654	-2.505102257	0.0122416	0.668708386
Kctd16	511.2862583	-0.368031693	0.146953253	-2.504413385	0.012265463	0.668809068
Steap2	250.6752495	0.493718728	0.197287557	2.502533537	0.012330794	0.671166456
Bcas1	2192.66625	0.983844553	0.393341999	2.501244609	0.012375767	0.672409278
Elf1	70.39811677	0.558685156	0.223431852	2.500472299	0.012402783	0.672673808
Fzd6	110.3653546	0.372843185	0.149224147	2.498544587	0.012470445	0.673936598
Nefh	524.450017	0.485844955	0.194433718	2.498769048	0.01246255	0.673936598
B3gnt9	75.81809645	0.699869693	0.280253276	2.497275685	0.012515162	0.674801758
Sqrdl	53.62345722	0.627011116	0.251122838	2.496830322	0.01253089	0.674801758
Dbndd2	410.5605555	0.400244756	0.160461517	2.494334862	0.012619343	0.67823282
Tc2n	4.562196041	2.686754039	1.077384329	2.49377494	0.012639266	0.67823282
9330111N05Rik	11.87560547	1.491921828	0.599315536	2.489376195	0.012796748	0.683175915
A230077H06Rik	49.69576988	-0.66819835	0.268707769	-2.486710204	0.012893038	0.683175915
B230104I21Rik	4.699969633	2.23444188	0.897570501	2.489433283	0.012794693	0.683175915
Celf2	4954.22314	-0.25590665	0.102956256	-2.485586209	0.012933826	0.683175915
Hspb8	134.4520771	0.637189043	0.256039133	2.488639277	0.0128233	0.683175915
Nans	212.0314458	0.36544166	0.146981302	2.486313937	0.012907405	0.683175915
Nynrin	358.0884013	0.366449502	0.147319534	2.487446788	0.01286637	0.683175915
Svep1	37.81013475	0.913428033	0.367344344	2.486571653	0.012898059	0.683175915
Tiam1	3760.405048	-0.263179796	0.105874126	-2.485780094	0.012926782	0.683175915
A2m	84.47930625	1.643949302	0.661962391	2.483448191	0.013011726	0.684908393
Nkx6-2	151.87121	1.067892043	0.429953875	2.48373629	0.013001205	0.684908393
RP23-184I13.4	95.10063564	-0.619528343	0.249791391	-2.480182924	0.0131315	0.690017142
Lgi3	1879.525136	0.385730558	0.155569631	2.479472097	0.013157702	0.690199894
Car14	132.146212	1.36089551	0.549382391	2.477137113	0.013244101	0.69027427
Epha3	171.0201015	-0.407365077	0.164489641	-2.476539409	0.013266298	0.69027427
Esrp2	4.101368665	3.044512721	1.228416953	2.478403374	0.013197185	0.69027427
Ptprk	685.2961284	-0.275218458	0.111136647	-2.476396978	0.013271592	0.69027427
Rhog	211.2256558	0.65450458	0.26430046	2.476365646	0.013272757	0.69027427
Col23a1	263.8678481	-0.357540459	0.144444457	-2.475279881	0.01331318	0.691192996
Dmpk	203.9212474	0.370422411	0.149735454	2.473845712	0.013366741	0.691609292
Prr18	447.5537681	0.56887854	0.229929847	2.474139599	0.01335575	0.691609292
Elovl2	273.8421709	-0.34599561	0.139933776	-2.472566812	0.013414664	0.692908442
Cacna1c	2670.859578	-0.210695219	0.085238027	-2.471845312	0.013441767	0.693129597
Slc24a5	4.771645609	2.855344304	1.15586017	2.470319835	0.01349923	0.694912896
Ptger4	27.1678926	0.734969629	0.297677579	2.469012381	0.013548653	0.696276973
Fa2h	455.7203747	0.880308167	0.356983954	2.465960042	0.013664658	0.697726587
Ntn3	294.1863106	-0.319650658	0.129590345	-2.466624019	0.013639349	0.697726587
Per2	836.2768034	-0.405614002	0.164490507	-2.465880922	0.013667676	0.697726587
Tcfl5	16.48455781	-1.136585199	0.460929876	-2.465852744	0.013668751	0.697726587
RP24-176F12.6	1.824964258	3.276971005	1.329645824	2.464544276	0.013718761	0.699104393
Dpy19l3	1024.476478	-0.267418949	0.108560923	-2.463307622	0.013766175	0.699174351
Gm22042	13062.71082	0.737779053	0.299446776	2.463806964	0.013747013	0.699174351
F11r	124.7803964	0.461233614	0.187340506	2.46200688	0.013816202	0.700543701
Uaca	85.42964948	0.487645515	0.198130429	2.461234844	0.01384597	0.700883009
Gm26390	118.9097777	0.536497039	0.218087866	2.460004079	0.013893544	0.701534008
Wnt5a	184.6644342	0.325109317	0.132173971	2.45970756	0.013905027	0.701534008
Fam92a	527.8980438	-0.265001398	0.107804373	-2.458169293	0.013964733	0.703377881
2210015D19Rik	268.1493167	0.326137797	0.132863796	2.454677689	0.014101096	0.705698676
Mal	1445.245751	0.82726234	0.336799877	2.456242999	0.014039819	0.705698676
Pdgfd	47.98530366	0.723957179	0.294800886	2.455749671	0.014059105	0.705698676
Tmem29	164.9192911	-0.380988489	0.15521345	-2.454610017	0.01410375	0.705698676
Ccl9	8.245706649	1.920982955	0.784245019	2.449467844	0.014306748	0.7069271
Dock5	182.123954	0.76217241	0.31106185	2.450227859	0.014276584	0.7069271
Gm24654	759.6370328	0.422088304	0.172504211	2.446828992	0.01441192	0.7069271
Inadl	305.8905392	0.662670606	0.270856998	2.446570002	0.014422279	0.7069271
Mroh5	38.65201972	-0.625250581	0.254967368	-2.452276881	0.014195538	0.7069271
Mycbp2	6070.774328	-0.242454719	0.098885066	-2.451884078	0.014211044	0.7069271
Nr4a3	493.1651181	-0.590807078	0.241056175	-2.450910363	0.014249543	0.7069271
Nwd2	1164.529124	-0.348355086	0.142425766	-2.445871243	0.01445026	0.7069271
Pdlim4	82.87540949	0.437925008	0.178739778	2.450070233	0.014282835	0.7069271
Rapgefl1	3293.261559	-0.26391318	0.107905794	-2.445773947	0.014454159	0.7069271
Rplp1-ps1	10.23431686	-1.350291639	0.551614627	-2.447889475	0.014369573	0.7069271
Sema4f	959.7499694	-0.258464767	0.105592804	-2.447749827	0.014375143	0.7069271
Slc25a13	56.11455885	0.930894792	0.380481106	2.446625543	0.014420057	0.7069271
Snord13	828.5863208	0.589488579	0.240348568	2.452640275	0.014181208	0.7069271
Ntsr2	990.7705509	0.298600631	0.122252392	2.442493155	0.014586206	0.709092352
Pcdh1	4544.670755	-0.245264768	0.100381997	-2.443314278	0.014553058	0.709092352
RP23-21P2.8	40.22542012	-0.594233533	0.243270741	-2.442683945	0.014578498	0.709092352
Ucn3	29.36005388	1.075785634	0.440470753	2.442354288	0.014591819	0.709092352
Limch1	562.3486469	-0.262947422	0.107692222	-2.441656574	0.014620047	0.709329182
Prkg1	175.1608931	-0.447392977	0.183421295	-2.439155044	0.01472165	0.70972531
Qdpr	1505.384667	0.466003944	0.190969135	2.440205561	0.014678907	0.70972531
Sec14l5	144.3012984	0.811567371	0.33254344	2.440485279	0.014667544	0.70972531
Tmem154	2.473637569	2.702611152	1.108011577	2.439154254	0.014721683	0.70972531
Bcam	343.6983471	0.312837488	0.128288584	2.438545026	0.014746521	0.709796118
C2cd2l	4492.487245	-0.266723465	0.109563707	-2.434414381	0.014915908	0.71029013
Ctsh	86.85362804	0.581603323	0.239010395	2.433380876	0.014958557	0.71029013
Dnaaf3	21.38555535	0.989650727	0.406707554	2.433322713	0.01496096	0.71029013
Gm15462	4.292045934	2.395899043	0.984748145	2.433006911	0.014974015	0.71029013
Gm25988	63.5208165	0.550911	0.226469575	2.432604903	0.014990648	0.71029013
Icam5	4385.727392	-0.285252851	0.117101855	-2.435937934	0.014853233	0.71029013
RP23-216O10.6	3.427634491	-2.073866935	0.851433754	-2.435734931	0.014861571	0.71029013
Sec24b	483.171445	-0.336687323	0.138386687	-2.432945904	0.014976538	0.71029013
Spg20	459.1198486	0.381375842	0.156721161	2.433467434	0.014954981	0.71029013
Tjap1	337.7915276	0.462669198	0.189996016	2.435152105	0.014885531	0.71029013
Acacb	183.9965371	0.533248804	0.219539218	2.42894554	0.015142807	0.710892225
Cd81	4164.539224	0.1914429	0.078793474	2.429679648	0.015112174	0.710892225
E130012A19Rik	421.9798508	-0.385285872	0.15861347	-2.429086715	0.015136912	0.710892225
Gm7278	16.11918206	-0.951652356	0.391800305	-2.428921936	0.015143793	0.710892225
Mest	1155.11955	-0.377570315	0.155428508	-2.429221762	0.015131274	0.710892225
Pusl1	278.3447843	0.304384156	0.125224152	2.430714448	0.015069086	0.710892225
Clic1	106.6143962	0.430849179	0.17760944	2.425823643	0.01527369	0.712244563
Ddx19b	334.0593579	-0.276013644	0.11377086	-2.426048681	0.015264223	0.712244563
Gm22068	38408.88299	0.405847878	0.167342212	2.425257038	0.015297551	0.712244563
Gm22640	888.6142081	0.434371982	0.179167009	2.424397119	0.015333827	0.712244563
Pnma1	75.98333707	-0.517611517	0.21336791	-2.4259108	0.015270023	0.712244563
RP24-571H12.4	7.923292924	1.391579072	0.574006156	2.424327781	0.015336756	0.712244563
Snx33	204.4996409	0.586134229	0.24162914	2.425759694	0.015276382	0.712244563
E530001F21Rik	6.476448281	-1.356463936	0.560139691	-2.421652951	0.015450098	0.714848235
Kansl1l	268.4121108	0.315395331	0.130210701	2.422192094	0.015427193	0.714848235
Ptprg	1811.737591	-0.265205559	0.109528451	-2.421339455	0.01546343	0.714848235
Atp9b	1371.986125	-0.201585346	0.083296688	-2.420088371	0.015516736	0.71577983
Catip	23.97983036	0.936096628	0.386972755	2.419024633	0.015562186	0.71577983
Gm25615	290.4408613	0.449869654	0.185999645	2.418658664	0.01557785	0.71577983
RP24-188H2.5	9.550653647	1.238927656	0.51220443	2.418814801	0.015571166	0.71577983
Wdr44	277.0664624	-0.269254568	0.111402776	-2.41694666	0.01565131	0.718068885
Aqp1	57.0961639	2.140674583	0.887250423	2.412706183	0.015834579	0.718875664
Ebf3	17.85136923	1.144690139	0.474423668	2.412801501	0.015830438	0.718875664
Fam65b	1875.592714	-0.301727661	0.124983707	-2.414135944	0.015772576	0.718875664
Gm9917	26.37031993	0.70726912	0.293127935	2.412834248	0.015829016	0.718875664
Ltc4s	94.68421833	0.661974602	0.274096277	2.415117086	0.015730152	0.718875664
Mbp	26959.91181	0.991208327	0.410318974	2.415701906	0.015704913	0.718875664
Rfx3	1807.357434	-0.366705447	0.151860446	-2.414752874	0.015745889	0.718875664
Calca	25.93925268	0.917492677	0.380436933	2.411681404	0.01587915	0.719823216
Gm24206	167.267149	0.410907989	0.170498627	2.410036945	0.015950905	0.721998349
Gm22295	48.97850024	0.61859652	0.256815094	2.408723373	0.016008427	0.723523711
Gm23287	331.5365386	0.43363407	0.180077587	2.408040215	0.016038414	0.723801956
Gm26580	4.21179173	-1.727521865	0.718242076	-2.405208386	0.016163246	0.726198389
RP23-122M2.3	54.35899097	-0.634997811	0.263973472	-2.405536455	0.016148741	0.726198389
Syt10	231.5544157	-0.378807491	0.157462653	-2.405697367	0.01614163	0.726198389
Bgn	81.21446924	0.633755858	0.263656886	2.403714417	0.016229446	0.727021746
Gtse1	12.42001811	1.107194907	0.460588354	2.403870824	0.016222505	0.727021746
Bmp3	394.2246833	-0.351337551	0.146267936	-2.40201346	0.016305108	0.727193473
Gm22823	63.35147124	0.553851771	0.230557625	2.402227085	0.016295589	0.727193473
Mrgprf	24.85139283	0.89828999	0.373902163	2.402473372	0.01628462	0.727193473
Gm24260	48.54768461	0.631748181	0.263148565	2.400728202	0.016362485	0.727615505
Ntf3	46.13724159	-0.629267784	0.262091072	-2.400950854	0.016352533	0.727615505
Grin2a	1830.587992	-0.231996274	0.096659023	-2.40015125	0.016388299	0.727697967
Gm22776	44.49417976	0.5884886	0.245349046	2.398577088	0.016458912	0.727832824
Gm9581	46.74888653	0.710643726	0.296617658	2.395824077	0.016583047	0.727832824
Meis1	133.4400667	0.60583728	0.252701169	2.397445503	0.016509837	0.727832824
Rny3	137946.2436	0.395917634	0.165113628	2.397849526	0.016491638	0.727832824
11-Sep	1223.084703	-0.266904365	0.111238571	-2.399386863	0.016422554	0.727832824
Sesn3	947.7887695	-0.257894402	0.107608588	-2.396596842	0.01654812	0.727832824
Vim	493.4275635	0.482976826	0.20148032	2.397141449	0.016523544	0.727832824
Wfdc17	3.664981892	2.73601869	1.141762309	2.396311972	0.016560988	0.727832824
Cdh8	605.4903121	-0.245898872	0.102819594	-2.391556537	0.0167771	0.728243039
Cwh43	20.38338656	0.873801557	0.365972361	2.387616255	0.016958038	0.728243039
Ddr1	1240.414627	0.383760266	0.16070537	2.387974133	0.016941534	0.728243039
Ext1	872.3773823	-0.23458889	0.097969922	-2.394499106	0.016643084	0.728243039
Gm12592	43.20022699	-0.555685832	0.232774667	-2.38722641	0.016976033	0.728243039
Gm24040	804.76199	0.47902961	0.200166793	2.393152241	0.016704308	0.728243039
Gm24859	64.92292324	0.560727898	0.234678907	2.38934084	0.016878635	0.728243039
Gusb	270.2665943	0.322405433	0.134949392	2.389084005	0.01689044	0.728243039
Lbh	698.6227049	0.235558324	0.09859925	2.389047824	0.016892103	0.728243039
Lrrc10	1.718716499	3.338280339	1.39626038	2.390872352	0.016808396	0.728243039
Ptprf	2342.380659	-0.281853488	0.117776765	-2.393116234	0.016705948	0.728243039
Sptan1	17935.08345	-0.179145921	0.074979714	-2.389258512	0.016882418	0.728243039
Sptbn2	12428.35939	-0.269335747	0.112793259	-2.387870954	0.016946291	0.728243039
Stt3b	1720.936932	-0.221041249	0.092456646	-2.390755643	0.016813739	0.728243039
Tcf4	3399.88152	-0.29848156	0.124861517	-2.390500834	0.016825411	0.728243039
Trib2	909.6619925	-0.277142011	0.115870524	-2.391824969	0.016764835	0.728243039
Gm6365	25.94415599	-0.726039304	0.30429973	-2.385934767	0.017035773	0.728776038
Phlda3	337.4727864	0.383025951	0.160535944	2.385920194	0.017036448	0.728776038
AC147266.1	14.83735286	-1.077694689	0.452167084	-2.383399252	0.017153579	0.729675776
Ict1os	2.994835751	3.013371266	1.26361072	2.384730692	0.017091628	0.729675776
Tmem88b	808.7114864	0.96685393	0.405577916	2.383891954	0.017130631	0.729675776
Wdsub1	110.699895	0.365886631	0.153478123	2.383966026	0.017127183	0.729675776
Kif23	12.22981296	-1.071774044	0.449866823	-2.382425172	0.017199027	0.730585801
Carhsp1	622.7184043	0.538237339	0.225980323	2.381788519	0.017228789	0.730827884
Gm22270	1097.929573	0.403013267	0.1693553	2.379690901	0.017327165	0.73117114
Gm23310	185.8293512	0.403716923	0.169696587	2.37905152	0.01735725	0.73117114
Irgq	2091.708549	-0.211396291	0.088826485	-2.379879065	0.017318321	0.73117114
Reps1	692.116598	-0.205177558	0.086202472	-2.380181838	0.017304097	0.73117114
Tsks	10.27669412	-1.26601241	0.532087518	-2.379331155	0.017344087	0.73117114
Gm5345	5.150255542	1.692365549	0.711829278	2.377487975	0.017431011	0.73224713
Rgs3	316.3837864	0.331067742	0.139226635	2.377905224	0.0174113	0.73224713
Olfml1	115.9414258	0.461649727	0.194240187	2.376695228	0.017468515	0.732769047
Slc4a5	95.26325155	3.107755375	1.308144386	2.375697522	0.017515815	0.732769047
Tenm2	2851.53294	-0.329529998	0.138708572	-2.375700323	0.017515682	0.732769047
Gm29374	7.930093043	1.559901615	0.656825963	2.374908578	0.017553297	0.73332702
Cmtm5	611.6835086	0.309934349	0.130654215	2.372172599	0.017683828	0.733647233
Gm25461	189.7982528	0.448999376	0.189290644	2.372010405	0.017691593	0.733647233
Gm28050	16.05840753	-1.093139801	0.460494209	-2.373840495	0.017604153	0.733647233
Hk1	4806.381719	-0.218136738	0.091974386	-2.371711824	0.017705894	0.733647233
Npc2	606.0218965	0.266213121	0.112219792	2.372247493	0.017680243	0.733647233
RP23-184I13.3	47.78582918	-0.55808398	0.235234053	-2.372462544	0.017669955	0.733647233
Cldn11	1616.57268	0.922145376	0.389137008	2.369719036	0.017801607	0.735606008
RP23-184I13.2	72.000292	-0.561916321	0.237113788	-2.369817152	0.017796884	0.735606008
A830092H15Rik	45.92804833	-0.692443163	0.29236017	-2.368459295	0.017862346	0.736681414
Gm23922	66.3269727	0.511748174	0.216094022	2.368173668	0.017876143	0.736681414
1700047M11Rik	86.57070935	0.650143944	0.27490083	2.365012662	0.018029454	0.738933519
Gss	165.4336356	0.407687071	0.172417017	2.3645408	0.018052439	0.738933519
Kat2b-ps	9.710084378	1.158528257	0.489815672	2.365233135	0.018018724	0.738933519
Lepr	48.01198883	0.722250457	0.305362296	2.365224739	0.018019133	0.738933519
Pcsk5	244.2292416	-0.315640417	0.133408652	-2.365966621	0.017983066	0.738933519
Trim7	26.61544011	0.709997455	0.300352925	2.363877282	0.018084802	0.739261919
Cobl	1452.414841	-0.29644958	0.125439232	-2.363292377	0.018113373	0.739434629
Trps1	791.1397727	-0.239101695	0.101217895	-2.36224725	0.018164523	0.740527372
Phc3	651.7997408	-0.241245707	0.102151027	-2.361657181	0.018193458	0.740712726
Parvg	242.619634	-0.534128507	0.226221935	-2.361081861	0.018221708	0.740869759
A430105I19Rik	108.5078829	0.459074393	0.194534386	2.359862456	0.018281712	0.742315715
Gm24873	65.13467953	0.558457334	0.236789298	2.358456814	0.018351095	0.743866943
Plekhg1	465.9584949	1.276228002	0.541211017	2.358096863	0.018368899	0.743866943
Perp	48.25340669	0.7150339	0.30347633	2.356143892	0.018465763	0.745800747
Rasgrp3	147.1833627	0.377366522	0.160161963	2.356155708	0.018465176	0.745800747
Camk2n1	15401.28716	-0.245472375	0.104352585	-2.352336307	0.018655899	0.746781122
Camkv	9769.388775	-0.237377037	0.100841316	-2.353966087	0.018574306	0.746781122
Crb3	9.879526998	1.237647593	0.526163358	2.352211672	0.018662152	0.746781122
Gjb1	264.5232503	1.216404994	0.516965823	2.352969847	0.018624144	0.746781122
Kcnj3	1749.169512	-0.247364899	0.105036599	-2.355035297	0.018520946	0.746781122
Pcdh19	1747.488633	-0.317491137	0.134942447	-2.352789242	0.018633192	0.746781122
Setmar	77.29140387	0.445704754	0.189474251	2.352323612	0.018656536	0.746781122
Fam131c	37.45283915	0.669141679	0.284859785	2.349021216	0.018822834	0.752219899
4833423E24Rik	3.292621071	3.009648276	1.282035742	2.34755411	0.018897128	0.752738725
Alad	645.4057017	-0.573711912	0.244755405	-2.344021418	0.019077076	0.752738725
Arhgef16	25.75363623	1.035784668	0.442099251	2.342878135	0.019135632	0.752738725
B4galt5	999.4826496	-0.222914591	0.095219021	-2.341072069	0.019228455	0.752738725
Camk2a	40574.63704	-0.260099317	0.111027895	-2.342648362	0.01914742	0.752738725
Gm11805	5.731954138	2.123181344	0.906935246	2.341050646	0.019229558	0.752738725
Gm22220	1283.933265	0.56406935	0.240287941	2.347472565	0.018901265	0.752738725
Gm25541	6011.088612	0.423457962	0.18064934	2.344088063	0.019073667	0.752738725
Gm26427	51.35995131	0.606435135	0.258375166	2.347110767	0.018919629	0.752738725
Gm3693	35.60462984	-0.663754762	0.283420252	-2.341945423	0.01918352	0.752738725
Kcng4	97.34803668	0.876586611	0.374074977	2.343344692	0.019111717	0.752738725
Nol4	2000.824843	-0.294199657	0.125431907	-2.345492987	0.019001936	0.752738725
Rab12	714.2209155	-0.239739675	0.102396183	-2.341295042	0.019216974	0.752738725
Serpinb1a	82.30913236	0.797329808	0.340190901	2.343771707	0.019089852	0.752738725
Yae1d1	158.3734835	-0.399821137	0.170505063	-2.344922376	0.019031041	0.752738725
Zfp92	64.13477174	0.523371844	0.223567998	2.340996248	0.01923236	0.752738725
Chrdl1	140.8154805	-0.42787137	0.18296013	-2.338604423	0.019355916	0.754735892
Cpm	165.298159	0.713053107	0.304842617	2.339086033	0.019330981	0.754735892
Gm7200	12.23375706	1.045813033	0.447202815	2.338565407	0.019357937	0.754735892
Enpp6	72.38696801	0.760520636	0.325296468	2.337930815	0.019390837	0.755049377
Gm24621	8.236899506	1.366280893	0.584707668	2.336690569	0.019455279	0.756588659
Gm25202	748.9548325	0.378799753	0.162470806	2.331494264	0.019727312	0.766186605
Lrp4	871.1230704	-0.353876261	0.151918597	-2.329380783	0.019838902	0.767575972
Ly86	77.94459552	0.669777981	0.287483068	2.329799755	0.019816737	0.767575972
Mog	692.050674	0.93269847	0.400394546	2.329448487	0.019835319	0.767575972
Mir1251	1.774078088	-2.98857018	1.283680653	-2.328125903	0.019905419	0.769169711
C130021I20Rik	5.006257176	2.486194092	1.068386806	2.327054282	0.019962376	0.769190452
E230013L22Rik	3.298463286	2.887336196	1.24147241	2.325735291	0.020032677	0.769190452
Mast3	5868.946305	-0.184593831	0.079386221	-2.325262843	0.02005791	0.769190452
Plaur	12.69995856	1.073092342	0.461473559	2.325360404	0.020052697	0.769190452
Uvssa	175.0551219	-0.293876766	0.126266708	-2.327428747	0.019942457	0.769190452
Vnn1	1.845291118	3.533353369	1.519458692	2.325402716	0.020050436	0.769190452
Ankrd33b	1732.544005	-0.290008405	0.124863324	-2.322606803	0.020200285	0.769790533
Arpc1b	251.1888221	0.413614094	0.178002996	2.323635576	0.020145034	0.769790533
Gm14760	433.8030495	0.231718595	0.099759183	2.32277959	0.020190996	0.769790533
Rbbp8	58.80374496	0.461505932	0.198584212	2.323980985	0.020126513	0.769790533
Rnf165	724.1389433	-0.340571019	0.146614845	-2.322895874	0.020184747	0.769790533
Celf4	7350.383179	-0.239562706	0.103295553	-2.3191967	0.020384373	0.774861311
Gm22063	11.60564083	1.161500371	0.50074497	2.31954476	0.020365517	0.774861311
1700020I14Rik	4380.01756	-0.289379437	0.124814229	-2.318481145	0.020423187	0.775366277
Itpa	317.336289	-0.263094259	0.113592291	-2.316127777	0.020551293	0.779255773
Stat5a	61.02177003	0.643191503	0.277793409	2.315359122	0.020593287	0.779874444
Enc1	14413.28218	-0.321723732	0.139024767	-2.314146888	0.020659666	0.780442017
Rps6ka1	405.7411083	0.276041626	0.119275592	2.314317812	0.020650295	0.780442017
Hspe1-ps2	1.399250637	3.120336739	1.348774994	2.313459808	0.020697372	0.780895136
Capg	33.62209192	0.811666621	0.350964922	2.31267164	0.020740699	0.78155896
Casp8	38.16913155	0.532611835	0.230615797	2.309520171	0.020914734	0.782496473
Gm23145	917.6580285	0.405537856	0.175601432	2.309422256	0.020920161	0.782496473
Gm26336	113.2151787	0.43373329	0.187637606	2.311547775	0.020802618	0.782496473
Postn	28.07892019	0.783146128	0.338946486	2.310530303	0.020858813	0.782496473
Prkcg	6264.993419	-0.283366993	0.122674623	-2.309907175	0.020893294	0.782496473
Serf2	911.0702434	-0.356079896	0.154120156	-2.310404466	0.020865772	0.782496473
Gm29538	1.866920976	3.411450629	1.477746709	2.308548961	0.020968623	0.783344423
9530059O14Rik	383.5620072	-0.28642992	0.124135463	-2.307398006	0.021032642	0.784170532
Cbfa2t3	473.3483964	-0.420866729	0.182423876	-2.307081386	0.021050283	0.784170532
Fbln5	57.30654893	0.721892899	0.312946661	2.306760187	0.021068193	0.784170532
Josd2	507.4919696	0.393535064	0.170702329	2.305387783	0.021144865	0.785246304
Loxl3	55.15025282	0.536589142	0.232761503	2.305317394	0.021148804	0.785246304
Gatm	1343.160654	0.437542023	0.190008067	2.302754987	0.021292632	0.787697725
Phf13	214.3835116	-0.297801382	0.129306678	-2.303062666	0.021275317	0.787697725
Scd1	2496.296729	0.337244521	0.146403613	2.303525946	0.021249269	0.787697725
Vav3	119.0558145	0.657636429	0.285647168	2.302268334	0.021320044	0.787752299
Gm23928	60.51691483	0.709941294	0.30850683	2.301217428	0.021379344	0.788983529
Gfod1	2427.712738	-0.26930725	0.117058712	-2.300616891	0.021413295	0.789277438
C130071C03Rik	950.4867421	-0.224017937	0.097437103	-2.299103009	0.021499091	0.790621878
Gm22798	66.10554555	0.624232362	0.271560453	2.29868656	0.021522744	0.790621878
Slc12a2	973.6800128	0.496778449	0.216122515	2.298596469	0.021527864	0.790621878
Gabbr2	7331.576345	-0.248913309	0.108437057	-2.295463522	0.021706575	0.794495892
Gm21984	25.51491585	0.9609158	0.418631876	2.295371794	0.021711826	0.794495892
Reln	3416.709956	-0.285181587	0.124223624	-2.295711374	0.02169239	0.794495892
Ptk2b	6053.702655	-0.190290181	0.082919308	-2.294883851	0.021739782	0.794561545
Esam	151.8183813	0.330677731	0.14423625	2.292611812	0.021870364	0.795505014
Fdft1	930.3271733	0.261538937	0.114046614	2.293263501	0.021832839	0.795505014
Ifnar1	865.2958847	-0.183686606	0.08010832	-2.292977879	0.021849279	0.795505014
Pnoc	122.7067091	0.418325237	0.182375214	2.293761463	0.021804204	0.795505014
Adam33	43.25722292	-0.611864008	0.267152711	-2.290315546	0.022003031	0.795708633
Ank2	14652.82306	-0.2052483	0.089625194	-2.290073704	0.022017044	0.795708633
Cd37	79.53245379	0.454724338	0.198587284	2.289795844	0.022033154	0.795708633
Gm14093	1.995975716	-2.775401147	1.212002761	-2.289929723	0.022025391	0.795708633
Piga	77.12896309	0.584858202	0.255186689	2.291883657	0.021912358	0.795708633
Rassf7	15.58838918	1.019613724	0.444997471	2.291279816	0.021947235	0.795708633
Elmo3	21.52992765	0.848516346	0.371028653	2.286929431	0.022199942	0.799419931
Gm22306	41.09889127	0.628849161	0.274929082	2.287314087	0.022177497	0.799419931
Iqsec2	2823.491252	-0.234786215	0.102696103	-2.286223206	0.022241204	0.799419931
Trf	367.9219246	1.116500577	0.488338648	2.286324419	0.022235286	0.799419931
Ctsz	497.9663096	0.426894233	0.186888236	2.284222073	0.022358483	0.800467287
Esrrb	62.01413263	0.627867824	0.274895439	2.284024165	0.022370111	0.800467287
Mag	1781.496492	0.982765049	0.43038044	2.283479821	0.02240212	0.800467287
Pclo	5051.492375	-0.311779511	0.136531434	-2.283573109	0.022396632	0.800467287
Sidt1	1084.737039	-0.346650305	0.151799282	-2.283609642	0.022394483	0.800467287
Csmd1	3169.13546	-0.263374762	0.115419408	-2.281893205	0.022495646	0.800982139
Tyro3	3312.543401	-0.240141435	0.105223694	-2.282199235	0.02247758	0.800982139
Zbtb18	5047.665995	-0.247848924	0.108579487	-2.28264961	0.022451016	0.800982139
RP24-496O17.2	14.07006879	0.947940293	0.415660711	2.280562653	0.022574339	0.8028429
Hist1h2an	14.71615061	0.896343651	0.393148368	2.279911918	0.022612913	0.803274147
Gm24968	38.23499238	0.600465159	0.263569961	2.278200275	0.022714648	0.804066767
Ncoa6	778.7539426	-0.294271386	0.129168346	-2.27820046	0.022714637	0.804066767
Ylpm1	1357.02378	-0.245145568	0.107587507	-2.2785691	0.022692693	0.804066767
Acaa1a	892.3724008	0.221470438	0.097241445	2.27753133	0.022754516	0.804540346
Rab26os	40.94833285	-0.648201843	0.284669203	-2.277035364	0.022784114	0.804650125
Fastkd1	197.7103382	-0.435254196	0.191262011	-2.275696014	0.02286421	0.805865079
Vipr1	276.2929165	-0.353502074	0.155346404	-2.275572942	0.022871582	0.805865079
Zfp382	178.7337095	-0.313904111	0.137975866	-2.275065345	0.02290201	0.806002147
Kcnk13	179.8837957	0.322218317	0.141689508	2.27411557	0.022959039	0.807073989
Tecpr2	1666.697352	-0.177337851	0.078074005	-2.271407135	0.023122343	0.811874912
5930412G12Rik	25.10312036	0.712863267	0.313935129	2.270734301	0.023163067	0.812365678
Fam124a	434.6408547	-0.347389091	0.153059359	-2.269636392	0.023229654	0.813761292
Otud1	247.8070815	-0.274674931	0.121081205	-2.268518319	0.023297634	0.815202457
Srpk2	2534.389019	-0.249644484	0.110078165	-2.267883775	0.023336291	0.815615472
Art3	24.57113623	0.66646127	0.293937201	2.267359378	0.023368281	0.815794744
Abhd14b	139.1748645	0.392973027	0.173389139	2.266422399	0.023425533	0.815917778
Slco1a5	4.614738172	2.244611754	0.990195672	2.266836563	0.023400212	0.815917778
Gm23134	2.537219237	-2.27532522	1.004200018	-2.265808782	0.023463093	0.816289891
Fam178b	2.005677289	3.074934485	1.357644891	2.264903367	0.02351861	0.816351116
Rpl5-ps2	70.72503208	0.441898727	0.195106242	2.264913329	0.023517999	0.816351116
D030055H07Rik	37.00498054	-0.848257481	0.374614119	-2.264350004	0.023552596	0.816597553
Slc30a2	3.850497038	2.200421751	0.972250872	2.263224251	0.023621869	0.818065456
Hgf	97.83803612	-0.440392914	0.194630171	-2.262716569	0.023653167	0.81821638
Arhgap32	8228.310011	-0.312481156	0.138244629	-2.260349344	0.023799578	0.818635008
Gdf7	9.531029524	-1.347547532	0.596046168	-2.260810663	0.023770984	0.818635008
Gm25189	342.4786449	0.394647909	0.17456928	2.260695055	0.023778147	0.818635008
Itga11	41.66504347	0.666744324	0.294974982	2.260341945	0.023800037	0.818635008
Myoc	273.4711586	0.900146562	0.397982137	2.261776294	0.023711228	0.818635008
Prok2	7.153061683	1.68980926	0.747746197	2.259870082	0.023829315	0.818714889
Psd2	952.045181	0.230810347	0.102228258	2.257793996	0.023958506	0.82222343
Thrb	1052.922499	-0.270648973	0.119980581	-2.255773156	0.024084841	0.825626186
Gm15690	3.662471382	-2.090818343	0.927689308	-2.25379157	0.024209283	0.828956431
Nat1	12.74903916	1.027637878	0.456499865	2.251124165	0.024377674	0.833701509
Oaf	254.6047614	-0.34608575	0.153766126	-2.250728153	0.02440276	0.833701509
1110007C09Rik	73.36545324	0.579225064	0.261067996	2.218675103	0.026508836	0.833882256
A330074K22Rik	160.0516026	0.35604833	0.158424115	2.247437704	0.024612068	0.833882256
Abcc6	24.2160269	0.930276942	0.416121068	2.235592028	0.025378507	0.833882256
Adamtsl1	222.1075326	0.297597206	0.133779237	2.224539571	0.026112163	0.833882256
Ankrd39	91.83238339	0.416642339	0.186833903	2.230014636	0.025746471	0.833882256
Apoa1bp	611.7583337	0.224123405	0.100967258	2.219763221	0.026434845	0.833882256
Arf4	808.7452447	-0.20520716	0.092220133	-2.225188296	0.0260686	0.833882256
Atcayos	1.232731021	-3.504377404	1.570337675	-2.231607545	0.025640913	0.833882256
B3galt5	720.9287199	0.388590932	0.175137624	2.218774712	0.026502055	0.833882256
Celrr	28.89060987	-0.699327284	0.315009532	-2.220019438	0.026417448	0.833882256
Chgb	940.6405038	-0.297002477	0.133824376	-2.219345128	0.026463254	0.833882256
Chrm1	3630.503032	-0.228415869	0.101559542	-2.2490833	0.024507197	0.833882256
Coq6	255.6928554	0.284729273	0.127174743	2.238882226	0.02516358	0.833882256
Cort	38.14340887	-0.554314417	0.24983455	-2.218726016	0.02650537	0.833882256
Crebbp	2274.01038	-0.240799198	0.107801092	-2.233736166	0.025500438	0.833882256
Crhr2	66.23389038	0.470946559	0.212270256	2.218617749	0.026512741	0.833882256
D10Bwg1379e	3144.336591	-0.257973537	0.115186162	-2.239622657	0.025115431	0.833882256
Dcaf7	3568.589379	-0.223642792	0.100397751	-2.227567738	0.025909354	0.833882256
Emilin2	68.84704349	0.821473918	0.37028954	2.21846374	0.026523229	0.833882256
Ephx1	407.2258818	0.34240073	0.152739961	2.241723302	0.024979261	0.833882256
Erbb3	182.4890745	0.631137995	0.284234464	2.220483703	0.026385951	0.833882256
Fbxo42	863.6557036	-0.194483117	0.086831129	-2.239785648	0.025104842	0.833882256
Gbx2	9.265279158	2.006274753	0.89314651	2.246299718	0.024684817	0.833882256
Gltscr1	163.7227506	-0.357493327	0.160964595	-2.220943848	0.026354765	0.833882256
Gm10094	86.64990555	0.387062082	0.172184698	2.247947035	0.024579567	0.833882256
Gm12522	18.44675711	-0.742497123	0.331622568	-2.238982487	0.025157056	0.833882256
Gm22009	1187.403939	0.312596598	0.140688751	2.221901868	0.026289938	0.833882256
Gm22129	19.61819957	0.78958795	0.354015154	2.230378955	0.025722295	0.833882256
Gm22613	6.964900147	-1.554806773	0.695015012	-2.237083727	0.025280868	0.833882256
Gm23313	50.2561809	0.526203143	0.23606263	2.229082779	0.025808398	0.833882256
Gm24130	1.967359465	2.752308948	1.23227543	2.233517671	0.025514826	0.833882256
Gm25577	2.761647484	2.510528922	1.121655246	2.238235797	0.025205682	0.833882256
Gm25583	43.3870904	0.605510016	0.270661582	2.237147996	0.025276669	0.833882256
Gm25632	197.6680807	0.413693552	0.184544035	2.241706444	0.024980351	0.833882256
Gm26295	42.16908461	0.710403672	0.317242518	2.239307883	0.02513589	0.833882256
Gm3591	9.563038065	-1.210800789	0.539523922	-2.244202231	0.024819393	0.833882256
Grm7	1185.457032	-0.236987725	0.106575982	-2.223650404	0.026171975	0.833882256
Gucy1b2	2.819218708	-2.483097042	1.114745065	-2.227502162	0.025913731	0.833882256
Gyltl1b	8.835294818	1.548334999	0.689195071	2.24658455	0.02466659	0.833882256
Hpcal4	18472.54067	-0.300783731	0.133969965	-2.245157939	0.024757995	0.833882256
Hscb	43.85501279	0.544217789	0.242201215	2.246965562	0.024642228	0.833882256
Htra3	97.80766881	0.499606464	0.222537404	2.245044899	0.02476525	0.833882256
Il33	598.8826827	0.456974115	0.205743366	2.221087969	0.026345004	0.833882256
Kalrn	8653.919507	-0.227679999	0.102198422	-2.22782303	0.025892318	0.833882256
Krr1	268.6486141	-0.328376967	0.146776607	-2.237256842	0.025269558	0.833882256
Mcemp1	1.838945611	2.771253054	1.247339309	2.221731516	0.026301455	0.833882256
Neurl1a	4465.809077	-0.290391326	0.129530411	-2.241877587	0.024969285	0.833882256
Nfatc3	278.0292972	0.276154905	0.124524903	2.217668102	0.026577471	0.833882256
Nrarp	467.8029723	-0.376460878	0.169640397	-2.219169986	0.026475162	0.833882256
Pacs2	1983.435207	0.371892541	0.16765397	2.218214942	0.02654018	0.833882256
Pcdh7	3876.39461	-0.206018087	0.092731734	-2.221656791	0.026306509	0.833882256
Pdzrn3	573.9860425	-0.313913448	0.141234752	-2.222636026	0.026240353	0.833882256
Pigz	153.3718983	0.673221417	0.301455882	2.233233637	0.025533541	0.833882256
Plin4	218.5135679	1.243290256	0.558286842	2.226973953	0.025949015	0.833882256
Prrc2b	12593.05131	-0.251441426	0.112846219	-2.22817769	0.025868668	0.833882256
RP23-275B16.1	35.87846287	-0.664214914	0.297183201	-2.235035199	0.025415038	0.833882256
RP24-271M20.3	39.81422389	-0.701206405	0.315155455	-2.224954044	0.026084323	0.833882256
Rasal2	1813.885481	-0.306588981	0.137858661	-2.223937029	0.026152681	0.833882256
Rcan2	1727.016326	0.34856643	0.155466662	2.242065441	0.024957143	0.833882256
Renbp	38.78897743	0.664291889	0.29662176	2.239525143	0.025121767	0.833882256
Sgk2	27.07300065	0.816709408	0.3665075	2.228356607	0.025856744	0.833882256
Sipa1l1	7968.490129	-0.175832941	0.079254987	-2.218572566	0.026515818	0.833882256
Six3os1	95.02097912	0.794994842	0.353711345	2.24758084	0.02460293	0.833882256
Slc17a6	591.8082039	0.738259327	0.332869763	2.217862391	0.026564217	0.833882256
Slc6a9	800.9436145	0.47384232	0.213462209	2.219794884	0.026432694	0.833882256
Smarca2	3529.772343	-0.23091535	0.103954257	-2.221316911	0.026329504	0.833882256
Spin4	14.70764327	1.030570617	0.460929617	2.235852458	0.025361437	0.833882256
Sugp2	1628.507032	-0.162116862	0.072491663	-2.236351818	0.025328735	0.833882256
Tacr1	128.0999649	0.573318707	0.254862777	2.24951919	0.024479483	0.833882256
Tceanc2	236.9356026	-0.291692651	0.131059446	-2.22565149	0.026037534	0.833882256
Tenm4	3978.707038	-0.174005478	0.078477276	-2.217272132	0.026604501	0.833882256
Tmcc3	680.2166745	0.345936634	0.155918265	2.218704997	0.026506801	0.833882256
Tnik	2439.330247	-0.22400517	0.100928167	-2.219451477	0.026456025	0.833882256
Toporsos	30.04389449	0.629469763	0.279865519	2.249186552	0.02450063	0.833882256
Tyrobp	175.3633397	0.420198925	0.187679144	2.238921788	0.025161006	0.833882256
Vangl1	111.4479971	0.596590986	0.267307853	2.231849827	0.02562489	0.833882256
Vps13c	1985.855646	-0.288880104	0.129378153	-2.232835269	0.02555981	0.833882256
Wrap73	374.7473313	0.243584764	0.108959046	2.23556256	0.025380439	0.833882256
Xkr4	985.4844324	-0.291820581	0.130730116	-2.232236838	0.025599314	0.833882256
Ypel1	438.7530156	-0.37115457	0.165063732	-2.248553118	0.024540942	0.833882256
Cenpn	7.730187754	1.33727787	0.603460791	2.216014512	0.026690508	0.835130568
Papl	54.14630719	-0.683261478	0.308346876	-2.215885846	0.026699321	0.835130568
Prokr1	3.720913929	2.121716873	0.957704816	2.215418403	0.026731359	0.835272475
Fam84a	1379.322534	-0.223698962	0.101029668	-2.214190816	0.026815655	0.835328293
Gm25221	54.29503401	0.5245393	0.236820003	2.214928185	0.026764994	0.835328293
Nts	115.2977958	0.498982633	0.225356577	2.214191565	0.026815604	0.835328293
B230216N24Rik	87.79281359	-0.557222981	0.251753172	-2.213370246	0.02687213	0.836229856
Fam212b	1169.472908	-0.264008149	0.119312427	-2.212746454	0.026915131	0.836710697
Gm15940	3.035125818	-2.090331801	0.9463178	-2.208911004	0.027180832	0.842993402
RP23-169H13.6	9.993432315	1.437279107	0.650746536	2.20866194	0.027198164	0.842993402
Rae1	532.8068103	-0.219083406	0.099194326	-2.2086284	0.027200498	0.842993402
Bbs12	38.74959907	-0.582613642	0.263931951	-2.207438846	0.027283415	0.844701204
Scn10a	23.14009249	0.814181216	0.369032326	2.206259884	0.027365809	0.846389344
Magel2	145.5627546	0.389674946	0.176687047	2.205452821	0.027422335	0.847274831
Gm24760	293.6254499	0.318008341	0.144386249	2.202483568	0.027631169	0.848547879
Myadm	732.5619921	-0.28270027	0.128283741	-2.203710833	0.027544687	0.848547879
Nup50	776.0200927	-0.185958706	0.084368246	-2.204131469	0.0275151	0.848547879
Pabpc1	754.2233243	-0.198736669	0.090231186	-2.20252751	0.027628068	0.848547879
Ube2ql1	2815.499711	-0.20336839	0.092302995	-2.203269685	0.027575746	0.848547879
Xaf1	49.45732786	0.666450084	0.302577256	2.202578255	0.027624488	0.848547879
Nptxr	17315.44854	-0.36583522	0.166142001	-2.201943031	0.027669333	0.848861594
A430010J10Rik	11.75204732	1.082619784	0.491979687	2.200537569	0.027768777	0.850194868
Gm8141	36.63470002	0.518058494	0.235409307	2.200671248	0.027759306	0.850194868
9530036O11Rik	9.711620402	1.177130151	0.535663748	2.197516925	0.027983549	0.855298723
Aox1	126.056419	0.502965092	0.228922903	2.197093807	0.028013747	0.855298723
Dusp6	1014.502088	-0.349527674	0.159092668	-2.197006806	0.02801996	0.855298723
Cdr2	129.0927677	0.564281861	0.256984789	2.195779223	0.028107749	0.855399365
Pih1d2	42.55890019	-0.552927823	0.251802301	-2.195880745	0.02810048	0.855399365
RP23-478K4.1	70.91412046	-0.595196392	0.270976156	-2.196489909	0.028056897	0.855399365
Gpc5	389.4875687	-0.229506615	0.104548149	-2.195224087	0.028147527	0.855752449
Cgnl1	136.9053431	0.566552128	0.258340264	2.193046173	0.028304053	0.856095241
Csrp1	2191.663075	0.386807441	0.176307105	2.193941315	0.028239629	0.856095241
Gm16047	14.03725057	0.995108725	0.453594584	2.193828498	0.028247741	0.856095241
Gm28320	21.26859473	-0.778953963	0.355132674	-2.19341677	0.028277365	0.856095241
Ncor1	3325.039099	-0.212231991	0.096761281	-2.193356557	0.0282817	0.856095241
Nipal4	61.37442362	0.873766969	0.39848635	2.192714931	0.028327924	0.856095241
Cndp1	7.538109837	1.362220277	0.622036302	2.18993694	0.02852881	0.859687657
Six1	2.982230686	2.737817703	1.249766226	2.19066386	0.028476126	0.859687657
Zfp318	809.2282835	-0.217613815	0.099371715	-2.189896939	0.028531712	0.859687657
Lppr4	5192.102943	-0.234309763	0.107060954	-2.18856413	0.028628535	0.860896906
RP23-247F18.4	6.988940259	-1.405865295	0.642297805	-2.18880601	0.028610943	0.860896906
6530403H02Rik	175.9502081	-0.431965845	0.197457028	-2.187644822	0.028695484	0.861483068
Fam171a2	2206.086801	-0.268539317	0.122781664	-2.187128825	0.028733121	0.861483068
Slc27a2	105.4822344	-0.334084611	0.152747178	-2.187173698	0.028729846	0.861483068
Ccdc66	219.06179	-0.274571392	0.125613462	-2.185843681	0.028827044	0.862548471
Cnp	4185.131714	0.815227064	0.373416601	2.183156995	0.029024251	0.862548471
Gm25777	2364.52374	0.22303004	0.10207964	2.184863113	0.028898885	0.862548471
Lhx1	7.134275516	2.063191983	0.944438884	2.18456908	0.028920457	0.862548471
Nt5dc1	22.12804729	0.848050558	0.388199308	2.184575138	0.028920013	0.862548471
RP24-427N13.6	9.980077938	-1.081674626	0.495384376	-2.183505734	0.028998587	0.862548471
Slc12a5	8475.197186	-0.260557055	0.11934009	-2.183315382	0.029012593	0.862548471
Tsc22d4	1151.265787	0.29110637	0.133189864	2.185649568	0.028841253	0.862548471
Txnip	426.7397342	0.359869628	0.164817737	2.183439932	0.029003428	0.862548471
2310047M10Rik	431.676866	0.230818214	0.105762925	2.182411409	0.029079183	0.863336216
Dnah8	13.41727894	0.916687958	0.420265331	2.181212417	0.029167709	0.864274784
Ttyh2	920.5882413	0.744855767	0.341477572	2.181272882	0.029163239	0.864274784
Rbm12	184.1349451	-0.319334632	0.146441033	-2.180636292	0.029210329	0.864694055
B3gat1	3984.309246	-0.18251431	0.08371843	-2.180097129	0.029250263	0.86503308
Frem3	50.43636565	0.872402325	0.400315397	2.179287463	0.02931032	0.86512443
Rab32	21.34580102	0.7004545	0.321409485	2.179321184	0.029307817	0.86512443
A730085K08Rik	5.980794448	-1.416193575	0.65209094	-2.171773119	0.02987278	0.865586905
Alx4	13.83039116	1.464558204	0.675175933	2.169150487	0.030071261	0.865586905
Arhgef40	386.9467031	0.248402981	0.114596056	2.16763988	0.030186097	0.865586905
Bdh2	25.93800086	0.85764848	0.394067609	2.176399331	0.029525414	0.865586905
C1qa	561.4776668	0.262246495	0.120507405	2.176185723	0.029541376	0.865586905
C3ar1	33.80665013	0.579836574	0.267127027	2.170639867	0.029958406	0.865586905
Calml4	25.09622557	2.034366385	0.93878907	2.167011154	0.030234004	0.865586905
Cd244	2.288024193	2.740307569	1.258142847	2.178057583	0.02940175	0.865586905
Eif1a	442.4617104	-0.268895919	0.12415322	-2.165839272	0.030323471	0.865586905
Fkbp1b	238.874257	-0.30049898	0.13824357	-2.173692272	0.029728253	0.865586905
Flnc	78.22173441	0.678725478	0.313349572	2.166032888	0.030308674	0.865586905
Foxs1	7.231143687	1.227377145	0.565915167	2.168835925	0.030095143	0.865586905
Gas7	8468.607858	-0.183982661	0.084880988	-2.167536762	0.03019395	0.865586905
Gm10651	41.07680607	-0.579974957	0.267320256	-2.169588511	0.030038032	0.865586905
Gm24018	19.57896654	0.955323257	0.438653495	2.177853973	0.02941691	0.865586905
Gm24019	89.28100824	0.412944873	0.190451989	2.168236069	0.03014073	0.865586905
Gm25360	22944.79644	1.253229586	0.578632424	2.165847494	0.030322843	0.865586905
Gm29595	10.51609971	1.062119036	0.489390888	2.170287724	0.029985056	0.865586905
Gpr146	417.6444854	0.308669296	0.142282401	2.169413035	0.03005134	0.865586905
Itgad	6.905116761	1.372223953	0.630061494	2.177920673	0.029411943	0.865586905
Klf10	418.3030471	-0.318742702	0.146947507	-2.169092277	0.030075679	0.865586905
Klk6	65.25961316	2.054373753	0.948140035	2.166740858	0.030254619	0.865586905
Krt77	148.0864663	-0.432432371	0.198740217	-2.175867457	0.029565173	0.865586905
Lbr	317.4033739	0.276350728	0.126981979	2.176298801	0.029532925	0.865586905
Mef2c	6522.16199	-0.296658172	0.136508251	-2.173188582	0.029766127	0.865586905
Mir34a	2.833784674	2.277757747	1.048862085	2.171646568	0.029882332	0.865586905
Nek5	3.621223295	2.22483082	1.024010853	2.172663321	0.029805666	0.865586905
Nxt1	114.5597325	0.329752762	0.1518526	2.171531884	0.02989099	0.865586905
Prkcd	536.0686127	1.664433533	0.766726437	2.170831019	0.029943948	0.865586905
Rasl12	45.92588527	0.660202802	0.304020497	2.17157333	0.02988786	0.865586905
Sh3rf1	1090.861467	-0.255635268	0.117439697	-2.176736444	0.029500238	0.865586905
Slc13a5	240.5147874	-0.311252302	0.143462155	-2.169577773	0.030038847	0.865586905
Srcap	1924.358652	-0.219769926	0.101174038	-2.172196849	0.029840818	0.865586905
Sstr4	344.1186434	-0.351453301	0.161737604	-2.172984472	0.029781486	0.865586905
St6galnac5	1516.324421	-0.418179564	0.192971711	-2.167051128	0.030230956	0.865586905
9930012K11Rik	29.37880507	0.636921446	0.294161872	2.165207347	0.03037181	0.865878527
RP23-180C14.1	7.364887865	-1.305722846	0.603116227	-2.164960563	0.030390706	0.865878527
Igfn1	352.1571518	-0.420905348	0.194461791	-2.164462981	0.030428835	0.866152361
Ccdc17	51.97922037	0.459994411	0.212653839	2.163113595	0.030532444	0.866664841
Neo1	2094.566757	-0.242305995	0.112009099	-2.163270636	0.03052037	0.866664841
Slitrk2	638.050668	-0.272895268	0.126125862	-2.16367415	0.030489366	0.866664841
Cnih3	1113.613109	-0.307260607	0.142119662	-2.161985213	0.030619316	0.868319203
Pcyt2	808.6442949	0.190725972	0.088255616	2.161063299	0.03069045	0.869524581
0610040B10Rik	17.95811579	0.843484345	0.3906556	2.159150781	0.030838471	0.870191568
Hbegf	185.2549445	-0.278846408	0.129113619	-2.159697867	0.030796066	0.870191568
Kmt2d	2278.119081	-0.332059737	0.153809066	-2.158908743	0.030857247	0.870191568
Npffr2	6.424441775	1.532982657	0.709650778	2.160193019	0.03075773	0.870191568
Supt6	2678.721561	-0.155899978	0.072194644	-2.159439668	0.030816073	0.870191568
Syt7	5419.3651	-0.202126949	0.093655758	-2.158190314	0.030913038	0.870956212
Plod2	39.39423769	0.582556363	0.270006019	2.157568058	0.03096143	0.871511181
AI464131	960.2886533	-0.260128344	0.12061235	-2.156730577	0.031026663	0.872016936
Mfrp	97.94178821	2.70544158	1.254707851	2.156232287	0.031065532	0.872016936
Park2	253.9047438	-0.297330558	0.137891665	-2.156262005	0.031063212	0.872016936
Agk	310.1699612	-0.258866526	0.120348097	-2.15098147	0.031477662	0.872448884
Bdkrb2	21.57221942	1.084401109	0.504201276	2.150730593	0.03149747	0.872448884
Fbxw10	6.304205739	1.370206262	0.636487686	2.15276162	0.031337418	0.872448884
Fmnl1	1179.68707	-0.298147305	0.138353713	-2.154964249	0.031164632	0.872448884
Gas6	1362.216027	0.2734185	0.127159663	2.150198371	0.031539527	0.872448884
Gm12943	2.853753341	2.182564321	1.013369525	2.153769445	0.031258257	0.872448884
Gm25452	686.7308393	0.423642544	0.196708134	2.153660525	0.031266804	0.872448884
Gm26331	44.93224158	0.615428243	0.286208079	2.15028257	0.03153287	0.872448884
Gm8582	1.76486132	-3.105048125	1.443912767	-2.150440245	0.031520408	0.872448884
Irs3	3.575286114	1.920961317	0.892988534	2.151160115	0.031463564	0.872448884
Lifr	908.5828779	-0.272237104	0.126610972	-2.150185728	0.031540527	0.872448884
Lppr5	619.2753281	-0.258711451	0.120030759	-2.15537628	0.031132401	0.872448884
Nid1	105.1545281	0.414797979	0.192851112	2.1508716	0.031486336	0.872448884
RP23-416H10.7	16.05536097	-0.962110572	0.447206334	-2.151379575	0.031446252	0.872448884
Tacc2	1046.369055	-0.172029136	0.07999454	-2.15051097	0.031514819	0.872448884
Tnfrsf17	3.419264252	2.113775557	0.981142945	2.154401219	0.031208721	0.872448884
Snora62	695.2842565	0.266186881	0.123859644	2.149100974	0.031626397	0.874028133
BC017643	255.7077229	0.257345589	0.11983576	2.14748577	0.031754629	0.876622065
Vav1	44.81062749	0.540208907	0.251588519	2.147192208	0.031777983	0.876622065
Casq1	3.918092009	2.077306194	0.968005342	2.14596563	0.031875721	0.876928801
Gm23442	7688.158126	0.248045876	0.115568011	2.146319496	0.031847497	0.876928801
9-Sep	1528.807376	-0.298867912	0.139241172	-2.146404736	0.031840702	0.876928801
Adam19	371.2556237	-0.253377568	0.118135706	-2.144800897	0.03196877	0.878024897
Sec61a2	727.4610463	-0.258466886	0.120511808	-2.144743245	0.031973381	0.878024897
Ttc7b	3484.276979	-0.162599457	0.075849186	-2.143720519	0.032055287	0.879478934
Cdon	169.9771826	-0.301670267	0.140962064	-2.14008123	0.032348203	0.885116768
Klrg2	6.392592009	-1.485220358	0.693955179	-2.140225194	0.032336572	0.885116768
Wnt4	376.907725	-0.319302717	0.149172598	-2.140491769	0.032315045	0.885116768
Afap1	319.3613349	0.257465772	0.12048931	2.136834986	0.032611415	0.886726866
Anks1b	4777.707544	-0.1423529	0.066563723	-2.13859582	0.032468416	0.886726866
B130034C11Rik	11.31993649	1.188122313	0.55594301	2.13712969	0.032587445	0.886726866
Gm11942	252.390621	-1.156534678	0.541087862	-2.137424914	0.032563447	0.886726866
Gm12405	1.65928768	3.365027655	1.573922376	2.137988319	0.032517691	0.886726866
Gm28729	3.397444418	2.149014552	1.00544436	2.137377897	0.032567268	0.886726866
Magt1	173.0123881	0.460295381	0.215222959	2.138690888	0.032460711	0.886726866
Cntn3	269.0441805	-0.315236313	0.14769589	-2.134360762	0.032813261	0.891417139
Gm8741	68.30156352	-0.620639369	0.290957021	-2.133096384	0.03291682	0.893431339
Jam3	282.7356693	0.325827275	0.152849889	2.131681459	0.033033042	0.895785315
Arf3	14022.71239	-0.211858111	0.099521843	-2.128759923	0.033274128	0.896475596
C2cd4c	518.8286696	-0.320095834	0.150686163	-2.124254991	0.033648827	0.896475596
Cacnb3	3767.84751	-0.247766164	0.116473498	-2.127232105	0.033400803	0.896475596
Ccl21a	2.422538552	2.722955718	1.280547209	2.126400103	0.033469959	0.896475596
Cdyl	566.8908354	0.249648674	0.117295125	2.128380652	0.033305536	0.896475596
Chrna1	4.302756956	-1.685845632	0.793312922	-2.125070177	0.033580758	0.896475596
Cnrip1	949.5510794	-0.302980158	0.142178962	-2.130977419	0.033091003	0.896475596
Dcaf6	1195.930431	-0.240515664	0.11302125	-2.128057015	0.033332357	0.896475596
Dpep1	3.591791287	2.678451298	1.259535216	2.126539428	0.03345837	0.896475596
Gan	125.4668633	-0.352684185	0.16602404	-2.124295884	0.03364541	0.896475596
Gm22614	9187.5172	0.773251377	0.363682518	2.126171427	0.033488988	0.896475596
Gm24182	50.87680855	0.519968177	0.244773373	2.124284073	0.033646397	0.896475596
Hace1	774.7541815	-0.247774744	0.116363358	-2.129319308	0.033227851	0.896475596
Homer1	2052.491705	-0.390888686	0.18383687	-2.126280137	0.033479941	0.896475596
Mamld1	415.970432	-0.261905936	0.123290058	-2.124307028	0.033644478	0.896475596
Mrvi1	46.2177764	0.92069886	0.433095791	2.125855017	0.033515333	0.896475596
N28178	6633.775218	-0.225152994	0.105868843	-2.126716305	0.033443662	0.896475596
Pip4k2b	2927.077188	-0.18054087	0.084752858	-2.130203927	0.033154781	0.896475596
Rorc	19.93170855	1.025358875	0.482175978	2.126524177	0.033459638	0.896475596
Trrap	4321.521445	-0.216218423	0.101721106	-2.125600408	0.033536546	0.896475596
Sostdc1	119.0118601	1.164015162	0.54826011	2.123107518	0.033744843	0.89824573
Ssfa2	673.7434428	0.282575178	0.133134455	2.122479705	0.033797475	0.898858946
Gm7125	6.272654162	1.417317161	0.668366798	2.120567874	0.033958184	0.900239071
Mgat2	490.754901	-0.216541222	0.102120304	-2.120452181	0.03396793	0.900239071
R3hdm2	1784.023599	-0.284716783	0.134260036	-2.120636873	0.033952373	0.900239071
Tmem25	1044.888727	0.218214164	0.102859668	2.121474515	0.03388189	0.900239071
Baiap3	1325.448853	0.43606482	0.205848714	2.118375246	0.034143301	0.900955973
Marcksl1	955.5822832	-0.360770648	0.170231496	-2.119294348	0.034065599	0.900955973
Nsf	15600.67139	-0.16625428	0.078480225	-2.118422585	0.034139295	0.900955973
Pdzd4	2326.690461	-0.224516544	0.105974115	-2.118597956	0.034124459	0.900955973
Zfhx3	435.9977548	0.522031423	0.246354968	2.119021297	0.034088667	0.900955973
Alpk2	9.04026139	1.087342846	0.513486449	2.117568728	0.034211609	0.901974815
Gm17076	4.066773854	-1.776800533	0.839216205	-2.117214279	0.034241666	0.901984286
Arsg	385.0363883	0.80507462	0.380368353	2.116565727	0.034296721	0.902058317
Fhl5	2.12109765	2.698177252	1.274892552	2.116395807	0.034311158	0.902058317
Mir421	14.046926	-1.059503257	0.500679176	-2.11613206	0.034333577	0.902058317
Plxnc1	1684.065156	-0.316172004	0.149455911	-2.115486782	0.03438848	0.9027199
Prr32	14.19966936	2.431991963	1.149834199	2.115080561	0.034423082	0.902847874
2210016F16Rik	122.7665474	0.366926577	0.173675141	2.112717887	0.034624921	0.903460579
Cntn2	2400.476187	0.418178901	0.197905384	2.113024373	0.034598682	0.903460579
Gm22289	115.4864646	0.433829886	0.205301378	2.113136753	0.034589065	0.903460579
Gm26502	45.60552566	0.537829545	0.25444261	2.113755809	0.034536129	0.903460579
Kif19a	56.69444446	0.565893074	0.267730013	2.113670665	0.034543406	0.903460579
mt-Tp	309.6688026	0.333486574	0.157745715	2.114076917	0.034508698	0.903460579
4632428N05Rik	586.7003506	0.244045973	0.115617045	2.110813096	0.03478838	0.905392184
Aff3	1425.220901	-0.161155268	0.076338222	-2.111069181	0.034766366	0.905392184
Cttnbp2	1278.657293	-0.243696797	0.115420102	-2.111389541	0.034738843	0.905392184
Fam47e	4.339073436	1.808172749	0.857429671	2.108829226	0.034959325	0.908810571
Gm23217	39.08320028	0.691078009	0.32774339	2.108594803	0.034979572	0.908810571
Cped1	55.18299423	0.584819109	0.277529974	2.107228638	0.035097766	0.910749323
Gm8202	2.895828362	2.177688477	1.033639998	2.106815218	0.0351336	0.910749323
Ppp1r14a	57.05559832	0.775053379	0.367900392	2.106693538	0.035144153	0.910749323
Gm10614	5.403097311	-1.705553563	0.810180867	-2.105151618	0.035278112	0.913021038
Nbeal2	320.0233913	0.336717408	0.159961313	2.104992779	0.035291937	0.913021038
Gm16099	4.599896472	1.753653784	0.833240558	2.104618848	0.0353245	0.913085703
Cd209g	3.529266392	1.824683429	0.870826259	2.095347276	0.036140133	0.913490606
Ctsk	21.74659988	0.762339469	0.362797637	2.101280135	0.035616382	0.913490606
Dcxr	92.30239281	0.505051139	0.240296086	2.101786785	0.035571957	0.913490606
Dpp6	4140.617759	-0.18539745	0.088267201	-2.100411558	0.035692653	0.913490606
Fam13c	1066.474762	-0.228744026	0.109160522	-2.095483079	0.036128071	0.913490606
Foxg1	177.25837	-0.415346054	0.197897124	-2.098797829	0.035834726	0.913490606
Gm11702	75.50350965	-0.601227158	0.286934768	-2.095344392	0.036140389	0.913490606
Gm15869	17.5682453	-0.962589195	0.458442546	-2.099694287	0.035755742	0.913490606
Gm16702	114.3974925	-0.451571344	0.214788375	-2.102401234	0.035518143	0.913490606
Gm23092	35.55386571	0.640678074	0.305565421	2.096696908	0.036020414	0.913490606
Gm6781	71.54584723	0.500367141	0.238598554	2.097108852	0.035983941	0.913490606
Gtsf1l	1.872738019	2.782924736	1.325084059	2.100187318	0.035712367	0.913490606
Id3	488.0252264	0.384376563	0.183186635	2.09827842	0.035880558	0.913490606
Insm2	7.473991441	-1.15330282	0.550276065	-2.095862227	0.036094414	0.913490606
Lhfpl4	865.1525597	-0.277369471	0.131844365	-2.103764317	0.035399011	0.913490606
Nfkb1	332.4502294	0.22001875	0.104796352	2.09948864	0.035773848	0.913490606
Oxsr1	756.4192146	0.273677776	0.130115124	2.103350998	0.035435099	0.913490606
Pcdhgb8	105.8162734	-0.495172441	0.235891587	-2.09915261	0.03580345	0.913490606
RP23-411M4.1	6.203098665	-1.306577646	0.621334923	-2.102855639	0.035478391	0.913490606
RP24-546N2.2	6.115430704	-1.428182782	0.680340414	-2.099217909	0.035797696	0.913490606
Rhebl1	54.62848855	-0.3977166	0.189315167	-2.100817414	0.035656997	0.913490606
Scg2	2473.567071	0.260168462	0.12408616	2.096675898	0.036022275	0.913490606
Scg3	1838.207392	-0.220882427	0.105202742	-2.099588119	0.035765089	0.913490606
Shc2	639.9781818	-0.187903737	0.089682487	-2.095211045	0.036152236	0.913490606
Spen	1413.966275	-0.29726749	0.141804785	-2.096314943	0.036054262	0.913490606
Srrm4	501.5195763	-0.290116934	0.138051248	-2.101516206	0.035595677	0.913490606
Zfp949	290.9405393	-0.309225002	0.147471651	-2.096843695	0.036007414	0.913490606
Rpl23a-ps5	4.896355806	1.53690606	0.733692321	2.094755547	0.036192729	0.913753576
Fosl2	791.1970596	-0.501279059	0.239368923	-2.094169337	0.036244898	0.913891681
Pgm2l1	3983.719358	-0.335799951	0.160361542	-2.09401798	0.036258379	0.913891681
Enpp4	395.5540905	0.321507713	0.153678194	2.09208414	0.03643099	0.917480943
A330102I10Rik	37.16830805	0.526127744	0.251740588	2.089959937	0.036621399	0.917710496
Acvr1	179.2605653	-0.340159839	0.162719576	-2.090466595	0.036575906	0.917710496
Adk	704.4483719	0.232056885	0.111028989	2.090056728	0.036612704	0.917710496
Gm22973	87.39709943	0.736157464	0.352212812	2.090092807	0.036609464	0.917710496
R3hdm1	2413.255613	-0.331621025	0.158600895	-2.090915217	0.036535665	0.917710496
Rdh16	2.185115098	2.694783317	1.288929062	2.090714995	0.03655362	0.917710496
Accs	96.03149565	0.362196939	0.173649875	2.08578865	0.036997772	0.919592602
Car13	15.17079351	1.002762616	0.480864795	2.085331734	0.037039199	0.919592602
Cbl	788.7334299	-0.246358601	0.11817863	-2.084629004	0.03710299	0.919592602
Dab2	163.1754257	0.527203615	0.25298199	2.083957102	0.03716407	0.919592602
Ermn	411.3740183	0.895757398	0.430065674	2.082838629	0.037265935	0.919592602
Gm10010	175.8986836	-0.284008103	0.136327658	-2.083275742	0.037226097	0.919592602
Gm24753	51.94347563	0.605084115	0.289907828	2.087160318	0.036873645	0.919592602
Gm25156	1045.02979	0.346854121	0.166480672	2.083449792	0.037210244	0.919592602
Gm5844	497.8383831	0.267074857	0.128250763	2.082442637	0.037302057	0.919592602
Igf2	551.538331	1.019812108	0.489237031	2.084494925	0.037115171	0.919592602
Kcnb2	521.4199923	-0.307599975	0.147393942	-2.086924143	0.036894992	0.919592602
Lgals3bp	267.0400128	0.308082813	0.147610812	2.087129039	0.036876472	0.919592602
Mc3r	13.33398154	1.168964673	0.559746939	2.088380646	0.036763512	0.919592602
Oma1	105.3011899	0.371448896	0.177967546	2.087172098	0.036872581	0.919592602
Rab11fip1	65.99850501	0.472425965	0.226855621	2.082496187	0.037297171	0.919592602
Snap91	6605.836432	-0.175688981	0.084301422	-2.084057135	0.037154971	0.919592602
Spryd4	84.15774873	-0.41663165	0.199692977	-2.086361056	0.03694593	0.919592602
Tmem106a	13.51050146	0.908160606	0.435082066	2.087331738	0.036858158	0.919592602
Tmem63a	377.494496	0.821528221	0.393733873	2.086506334	0.036932782	0.919592602
Wipf3	1748.485577	-0.215308845	0.103272924	-2.084852797	0.037082665	0.919592602
Acvr1b	2366.559466	-0.216245939	0.104168841	-2.075917684	0.037901565	0.920238214
Cacna1b	3075.087459	-0.201094971	0.096674786	-2.080118085	0.037514703	0.920238214
Cdk5r1	7876.0981	-0.206029936	0.099106193	-2.078880548	0.037628331	0.920238214
Ctxn1	2495.8315	-0.267035314	0.128498616	-2.078118203	0.037698473	0.920238214
Dcdc2b	19.12422935	0.836630667	0.402817182	2.076948812	0.037806284	0.920238214
Dnah11	40.08960051	0.772651864	0.371958629	2.077252156	0.037778292	0.920238214
F730043M19Rik	331.5581296	-0.284797917	0.137024456	-2.078445884	0.03766831	0.920238214
Fah	308.1172239	0.413210179	0.198624698	2.080356491	0.037492847	0.920238214
Fam129a	36.65078604	0.556624854	0.268168919	2.075650137	0.037926321	0.920238214
Gm10421	11.52675601	1.614745042	0.77707789	2.077970642	0.037712063	0.920238214
Gm12035	1.27891261	2.884631596	1.385709584	2.081699967	0.037369884	0.920238214
Gm14745	3.621095002	-1.999221046	0.963441438	-2.075083101	0.037978834	0.920238214
Gm15337	12.85829761	-0.890090922	0.428616879	-2.076658585	0.037833082	0.920238214
Gm22047	30.46873726	0.626566633	0.301221261	2.080087674	0.037517492	0.920238214
Kdm3b	871.9843532	-0.245226794	0.11818668	-2.074910595	0.037994822	0.920238214
Lrrtm4	853.3079092	-0.272625413	0.13099593	-2.081174677	0.037417921	0.920238214
Luzp2	657.6886868	-0.273398747	0.131703315	-2.075868386	0.037906125	0.920238214
Map2k3	110.2927081	-0.340829024	0.163939111	-2.078997633	0.037617568	0.920238214
Mrpl13	306.2336223	0.270765937	0.130447488	2.075669997	0.037924483	0.920238214
Pcnxl2	2204.592136	-0.191972851	0.092518724	-2.074962155	0.037990042	0.920238214
Pif1	6.698648287	-1.292087035	0.622167369	-2.076751529	0.037824498	0.920238214
Zmiz1	1595.351911	-0.286083814	0.137736696	-2.077034091	0.037798413	0.920238214
Dsg1c	1.657928003	2.63566769	1.27144528	2.072969818	0.038175089	0.923867561
Irak3	23.40831957	0.68982431	0.333049404	2.071237183	0.038336636	0.92630097
Nuak1	1751.590587	-0.230566926	0.111308981	-2.071413499	0.03832017	0.92630097
Cpt1a	483.9049405	0.28049161	0.135595712	2.068587622	0.0385848	0.929039296
Furin	772.1552063	-0.22375593	0.108177663	-2.068411572	0.038601338	0.929039296
Gm9796	16.8633789	-0.894384874	0.432504762	-2.067919139	0.038647627	0.929039296
Grtp1	57.1906363	-0.50931182	0.246291693	-2.067921227	0.038647431	0.929039296
Pip5k1a	1253.218695	-0.212313294	0.102678706	-2.067744153	0.038664088	0.929039296
Rab3gap2	1801.339676	-0.232055202	0.1121654	-2.068866175	0.038558647	0.929039296
Spon1	2114.274289	-0.250175173	0.120939438	-2.068598767	0.038583754	0.929039296
Adamts19	7.705375366	1.807829473	0.874575393	2.067093915	0.038725305	0.929177697
Plin3	248.6937849	0.468349222	0.226580416	2.067033112	0.038731034	0.929177697
Gm6977	374.9325198	0.345749148	0.167317114	2.066430266	0.038787871	0.929806791
Slc6a20a	201.5477699	0.634546724	0.307123635	2.066095381	0.038819474	0.929830499
Apoh	2.407689919	2.419598424	1.171782478	2.064887016	0.038933692	0.931831435
Cd6	42.71227822	-0.761132741	0.368951144	-2.062963494	0.039116097	0.933255374
Mir804	4.077154839	-1.579304525	0.765323068	-2.063578887	0.039057661	0.933255374
RP23-14P23.8	76.53627072	-0.536844806	0.260212009	-2.06310542	0.039102613	0.933255374
Tlr2	34.78612321	0.670789865	0.325140732	2.06307546	0.039105459	0.933255374
Fam63a	342.4124549	0.286860099	0.139180232	2.061069263	0.039296433	0.936087257
Vash2	56.9687609	0.743760832	0.360855245	2.06110578	0.039292949	0.936087257
Dock4	2600.329846	-0.312171633	0.151540529	-2.05998775	0.039399712	0.936484013
Lphn3	3531.569094	-0.184534433	0.08958	-2.059995907	0.039398932	0.936484013
Sik1	377.3545269	-0.350991515	0.170390329	-2.059926272	0.03940559	0.936484013
2810410L24Rik	80.60633808	0.430728469	0.209696196	2.05405953	0.03996993	0.937866122
Ak2	140.4687985	-0.274887146	0.133561631	-2.058129601	0.039577694	0.937866122
Apc	5513.423607	-0.220910675	0.107632123	-2.052460445	0.040124935	0.937866122
Arhgap33	2361.8354	-0.302659728	0.147293755	-2.054803532	0.039897985	0.937866122
Auts2	2127.097807	-0.200054792	0.097429218	-2.053334674	0.04004013	0.937866122
Bcas1os2	3.555023031	-1.720016103	0.838362345	-2.051638069	0.04020485	0.937866122
Bcl7a	1656.565463	-0.202525671	0.098388005	-2.058438639	0.039548046	0.937866122
Cad	657.0882924	-0.187965013	0.091589115	-2.052263654	0.040144046	0.937866122
Clec10a	9.188446575	1.162755678	0.566631091	2.052050613	0.040164744	0.937866122
Gm29019	2.67991866	-2.012443447	0.978285957	-2.057111657	0.039675487	0.937866122
Gm5915	21.17960016	0.761211548	0.370061015	2.056989298	0.039687255	0.937866122
H1f0	884.490373	0.204752556	0.099663426	2.054440276	0.039933098	0.937866122
Ing2	279.3767533	-0.248414061	0.120782858	-2.056699641	0.039715127	0.937866122
Lcor	371.3631941	-0.29942202	0.145570386	-2.056888273	0.039696974	0.937866122
Pcna-ps2	50.54529663	0.564462526	0.274524381	2.056147157	0.039768334	0.937866122
R3hdm4	3524.311279	-0.176573706	0.085911327	-2.055301809	0.039849863	0.937866122
RP23-302H1.1	5.299613082	-1.480821289	0.7212074	-2.053253043	0.040048042	0.937866122
RP23-411B7.7	21.99666534	-3.361321856	1.63738787	-2.05285621	0.040086525	0.937866122
RP24-125L17.1	28.92050456	-0.543699766	0.264234764	-2.057639043	0.039624796	0.937866122
S100b	1606.099641	0.297347781	0.144551872	2.057031679	0.039683179	0.937866122
Serping1	52.3539957	0.839347023	0.40888516	2.052769593	0.040094929	0.937866122
Stard8	423.8580796	-0.317659417	0.154815974	-2.051851684	0.040184079	0.937866122
Tnnt2	24.16738024	-1.085565338	0.528596812	-2.053673637	0.04000729	0.937866122
Zfand3	1008.943563	-0.231702063	0.112871676	-2.052791911	0.040092763	0.937866122
Cdc42ep2	159.9508215	0.516331834	0.252005532	2.048890866	0.040472788	0.940687163
Cilp	1.56647572	2.923452641	1.427049054	2.048599964	0.040501248	0.940687163
Fnbp1	1376.974166	0.310958349	0.151847487	2.047833359	0.04057633	0.940687163
Gm20605	1.272647593	2.999086758	1.463998409	2.048558754	0.040505281	0.940687163
Gm22756	31.46450999	0.591249353	0.288501128	2.049383161	0.040424663	0.940687163
Gm5454	119.1395899	-0.42813986	0.209195749	-2.046599242	0.040697449	0.940687163
Herc2	5371.46312	-0.181388252	0.088603242	-2.047196552	0.04063879	0.940687163
Mmp2	56.58216545	0.708560013	0.346050476	2.047562605	0.040602877	0.940687163
Padi1	2.889255816	2.475807523	1.208833381	2.048096588	0.040550536	0.940687163
Sema3b	55.45278529	1.340611525	0.654872489	2.047133675	0.040644961	0.940687163
Serhl	77.6276814	0.524424663	0.256172023	2.047158222	0.040642552	0.940687163
Shisa7	1638.178765	-0.22904295	0.111910521	-2.046661451	0.040691337	0.940687163
A230009B12Rik	22.32545565	0.859407578	0.420289995	2.044796661	0.040874909	0.94089408
Arl11	12.00139586	1.12411162	0.549756789	2.044743497	0.040880153	0.94089408
Gm23502	58.17602095	0.689903737	0.337423839	2.044620617	0.040892275	0.94089408
Timd4	1.157364868	-4.118662859	2.013740378	-2.04527997	0.040827264	0.94089408
Unc5b	476.9581999	0.477394511	0.233360192	2.045740996	0.04078186	0.94089408
Zbtb37	352.1985442	-0.288505242	0.141050762	-2.045400102	0.040815429	0.94089408
Arhgef37	19.72526529	0.877423127	0.429431005	2.043222581	0.041030409	0.94210326
Hrk	1143.692813	-0.357560055	0.174988711	-2.043332126	0.041019571	0.94210326
Palb2	39.99991258	0.544399516	0.266486347	2.042879574	0.041064361	0.94210326
Ppp1r13b	1908.509738	-0.143163648	0.070088496	-2.04261264	0.041090799	0.94210326
Prcp	128.0620416	0.339482485	0.166207622	2.042520565	0.041099922	0.94210326
Arhgef7	2455.132566	-0.193184724	0.0946663	-2.040691615	0.041281489	0.94221104
Arl6	187.6184912	-0.263797998	0.129201934	-2.041749603	0.041176376	0.94221104
Gm13601	4.249334173	-2.154242819	1.055294788	-2.041365923	0.041214469	0.94221104
Gm25604	2.105312761	-2.717292747	1.331684853	-2.040492344	0.041301313	0.94221104
RP23-115I1.3	22.06426517	-0.807026495	0.395545636	-2.040286686	0.04132178	0.94221104
RP23-21P2.5	24.19612839	-0.688778493	0.337301466	-2.042026386	0.041148914	0.94221104
RP24-573J18.1	11.66284789	-1.054381468	0.516622862	-2.040911359	0.041259639	0.94221104
Pla2g16	564.4600842	0.304919955	0.149498203	2.03962288	0.041387901	0.942303855
Rtn4rl2	569.8157295	-0.354356139	0.173721423	-2.039795288	0.041370719	0.942303855
4933407L21Rik	54.12066628	-0.464149174	0.227628729	-2.039062363	0.041443804	0.942615014
Homer2	1564.470501	-0.331576303	0.162627994	-2.038863632	0.041463639	0.942615014
Nup210	779.2162266	-0.243946177	0.11967742	-2.038364266	0.041513517	0.943043039
Dand5	106.7359026	0.489049639	0.24005447	2.037244456	0.041625551	0.944274779
G6pdx	419.0032768	0.265941187	0.130666375	2.035268722	0.041823842	0.944274779
Gm16283	3.377787107	1.724725856	0.84669665	2.037005645	0.041649476	0.944274779
Gm23449	55.69437202	0.471142623	0.231472658	2.035413716	0.041809262	0.944274779
Gm24570	717.1748772	0.446551988	0.219465622	2.034724094	0.041878642	0.944274779
Gm26771	2.742362299	2.24789133	1.10406722	2.036009484	0.041749403	0.944274779
RP23-355B17.1	4.754296482	-1.462967074	0.718633229	-2.035763188	0.041774141	0.944274779
Trio	4678.653224	-0.17896922	0.087891468	-2.036252474	0.041725009	0.944274779
Vcan	280.2794779	-0.240020331	0.117870007	-2.036313869	0.041718848	0.944274779
Xrcc3	209.1321471	0.46639921	0.229203161	2.034872508	0.041863703	0.944274779
Eif3j2	65.7751714	0.427342059	0.210179597	2.033223328	0.042029965	0.946486503
Gm23956	2.387025123	-2.310951181	1.136645194	-2.033133288	0.042039059	0.946486503
Lgr4	428.3445198	-0.179036883	0.088081293	-2.032632325	0.042089683	0.946924339
Ccdc114	62.13600889	0.619641681	0.304957084	2.031897976	0.042163986	0.947192728
Lgals4	10.42981632	0.962610705	0.47368995	2.032153531	0.042138116	0.947192728
Tmed3	485.5787895	0.19560576	0.096303805	2.031132198	0.042241586	0.948234626
Agap2	21070.24079	-0.247767252	0.122112329	-2.029010947	0.042457175	0.948719943
Anln	487.2535849	0.966136034	0.476705853	2.026692201	0.042693901	0.948719943
Camta2	3561.976831	-0.215183774	0.106122368	-2.027694803	0.042591406	0.948719943
Dlgap2	1577.960815	-0.237495687	0.117019769	-2.029534746	0.042403854	0.948719943
Dpysl3	407.2641143	-0.230834143	0.113854246	-2.027453094	0.042616097	0.948719943
Edar	3.957434581	-2.005371086	0.989809365	-2.026017491	0.042762992	0.948719943
Gab1	480.582773	0.396088109	0.195444724	2.026599131	0.042703426	0.948719943
Gm22070	4.029339453	1.645635738	0.812168402	2.026224776	0.042741756	0.948719943
Nptx2	1309.384912	-0.328619087	0.162173818	-2.026338724	0.042730086	0.948719943
Ntn4	126.1203902	0.50227232	0.247901204	2.026098749	0.042754666	0.948719943
Pcp4	319.4463254	0.372514038	0.183646907	2.028425333	0.042516857	0.948719943
Slc44a1	1052.704402	0.294207968	0.145121372	2.027323497	0.04262934	0.948719943
Slc6a7	1529.151793	-0.195454319	0.096458249	-2.026310036	0.042733023	0.948719943
Sypl2	25.32743064	-0.754964822	0.372624285	-2.026075199	0.042757079	0.948719943
Tcn2	413.7161742	0.355737106	0.175225762	2.030164412	0.04233983	0.948719943
Txnrd2	201.6439688	-0.228327525	0.112587274	-2.02800473	0.042559765	0.948719943
Gm24759	471.9226956	0.451459541	0.222962899	2.024819123	0.042885941	0.950059658
Wnt9b	13.97551404	1.653840592	0.816677216	2.02508477	0.04285866	0.950059658
Impa2	56.98099658	0.455915709	0.225221116	2.024302682	0.042939018	0.950542165
Clstn1	23843.64149	-0.180998581	0.089456851	-2.023305976	0.043041611	0.950576941
Dusp16	171.3894211	0.390807554	0.1931553	2.023281544	0.043044129	0.950576941
Mcm3	36.20917648	0.638626496	0.315671743	2.023071465	0.04306578	0.950576941
Rnu12	31399.81647	0.447880235	0.221335186	2.02353834	0.043017675	0.950576941
Gpr116	423.0035798	0.252973399	0.125091022	2.0223146	0.043143861	0.950715916
Pask	66.77642807	-0.513016934	0.253668399	-2.022391977	0.043135873	0.950715916
Six3	82.72974626	1.215727434	0.60126574	2.021946957	0.043181832	0.950715916
Zfp27	427.8926435	-0.204230564	0.101014356	-2.021797407	0.043197286	0.950715916
Cox6b2	30.86433358	0.90713397	0.448835894	2.021081607	0.043271318	0.950967056
Thbs4	65.45023601	0.726372736	0.359372743	2.021223788	0.043256604	0.950967056
Rnf145	2228.833633	-0.19011514	0.094113784	-2.02005627	0.043377551	0.952612425
Gm12397	8.862297585	1.125765631	0.55767027	2.018694003	0.043519034	0.952963295
Gm19980	1.483670022	-2.869595524	1.421092848	-2.019287851	0.04345731	0.952963295
Gm24812	68.60319636	0.472012991	0.233812563	2.018766594	0.043511485	0.952963295
Kcnj16	400.1034682	-0.278166755	0.137740289	-2.019501744	0.043435096	0.952963295
Dnaja4	689.6274721	-0.213482866	0.105799978	-2.017796886	0.043612419	0.954320173
AW047730	357.7320169	-0.279908974	0.138905109	-2.015109272	0.043893201	0.957082052
Anp32b-ps1	14.86458819	0.825785384	0.409697494	2.015597841	0.043842046	0.957082052
Far2os2	1.960371126	-2.882250013	1.430500957	-2.014853606	0.04391999	0.957082052
Gm22255	75.06379557	0.483850808	0.240150695	2.014779966	0.043927709	0.957082052
Gm25120	538.414325	0.481581098	0.238944108	2.015455	0.043856997	0.957082052
Zic1	349.7411992	1.18877152	0.589750534	2.015719279	0.043829339	0.957082052
Scarna10	1.436865253	2.74616069	1.363269944	2.014392456	0.043968346	0.957280716
1110002E22Rik	28.62234794	-0.923257948	0.459003722	-2.011438915	0.044279116	0.957603249
Gm13217	16.33978842	0.779197731	0.3870966	2.012928377	0.044122165	0.957603249
Gm22126	80.46230693	0.526956772	0.261798885	2.01283047	0.044132467	0.957603249
Igkv8-19	2.160045604	-2.224497402	1.106066579	-2.011178571	0.044306598	0.957603249
Leng1	67.9395159	0.415525051	0.206617379	2.01108471	0.04431651	0.957603249
Nusap1	4.620233632	1.707614224	0.848475233	2.012568142	0.044160081	0.957603249
Prox1	293.4494117	0.366627839	0.182315091	2.010957173	0.044329981	0.957603249
Qprt	3.323404252	2.060797069	1.024353922	2.011801804	0.044240834	0.957603249
RP23-133P12.2	15.68039391	-0.914191487	0.454004795	-2.013616368	0.044049827	0.957603249
Trim29	6.003985673	1.355992332	0.673507278	2.013329887	0.044079936	0.957603249
ZNF383	141.5063586	0.390240282	0.194024004	2.011298985	0.044293886	0.957603249
Cdc42ep1	298.0969964	0.509297015	0.253361037	2.010163135	0.044413926	0.958734722
Gata3	6.687668315	2.249344104	1.119368145	2.009476609	0.044486613	0.959621738
Adamts6	75.75371649	0.445119848	0.22156447	2.008985676	0.044538653	0.959888827
Csnk1d	1963.861139	-0.153131309	0.076235716	-2.008655759	0.044573654	0.959888827
mt-Tc	174.683057	0.418607251	0.20842139	2.008465883	0.044593808	0.959888827
Prss23	187.5000725	0.293872106	0.146430051	2.006911178	0.044759121	0.962764898
Arid1a	2214.870421	-0.240529982	0.119913849	-2.005856571	0.044871553	0.963331599
Gm24722	49.29877507	0.518847461	0.258657151	2.00592738	0.044863997	0.963331599
Gm24862	210.7019888	0.329222515	0.164137588	2.005771612	0.044880621	0.963331599
Tacc3	48.94731032	0.548352413	0.273452891	2.005290238	0.044932028	0.963753919
AU015228	1.569586256	-2.458026341	1.226923565	-2.003406252	0.045133701	0.963994911
Fam19a1	861.5437514	-0.462226537	0.230640485	-2.00409974	0.045059377	0.963994911
Kcnb1	1982.149598	-0.320483157	0.159967328	-2.00342884	0.045131278	0.963994911
Mical2	4585.688105	-0.240531684	0.119978156	-2.004795636	0.044984899	0.963994911
RP23-396I19.1	15.42570968	0.826354166	0.412424111	2.003651446	0.045107411	0.963994911
Slc7a14	3712.155968	-0.237455441	0.118467487	-2.004393337	0.045027943	0.963994911
Aif1l	109.7266265	0.350727082	0.175364163	1.999992908	0.04550103	0.964313538
Ap2b1	6143.700988	-0.174277426	0.087056073	-2.001898554	0.045295643	0.964313538
Atp2a2	7866.318354	-0.170555163	0.08527074	-2.000160464	0.045482939	0.964313538
Dnah17	9.542437359	-0.913436122	0.456600654	-2.000514265	0.045444761	0.964313538
Emx2	85.52861029	-0.425981697	0.212797933	-2.001813139	0.045304832	0.964313538
Erbb2ip	1131.104679	0.310607426	0.155212461	2.001175835	0.045373444	0.964313538
Gm26361	3.590785793	1.724301331	0.861606328	2.00126354	0.045363997	0.964313538
Gm6304	17.78260103	0.827691364	0.413901928	1.999728214	0.04552962	0.964313538
Ipmk	595.736828	-0.187463352	0.093716737	-2.000318815	0.045465849	0.964313538
Otud4	663.0606328	-0.249324742	0.124492671	-2.002726263	0.045206678	0.964313538
RP23-242C11.1	5.536957514	1.36177195	0.68035398	2.001563876	0.045331657	0.964313538
Stxbp5	1243.206204	-0.277798906	0.138904414	-1.999928576	0.045507977	0.964313538
Gm25405	49.42858268	0.57976365	0.290027892	1.998992743	0.045609139	0.964652348
Ntf5	3.695714869	1.893030961	0.946967099	1.999046179	0.045603358	0.964652348
AF357428	435.1698236	0.425426996	0.213562984	1.992044635	0.046366161	0.964898904
Adamtsl3	32.77514102	0.875466921	0.438288433	1.997467549	0.045774416	0.964898904
Apex1	255.5072814	-0.223769156	0.112348967	-1.991733093	0.046400351	0.964898904
Bhlhe40	1379.528147	-0.241939902	0.121599304	-1.98964874	0.046629643	0.964898904
C030013D06Rik	8.4293665	-1.050502347	0.526507817	-1.995226498	0.046018182	0.964898904
Cacng5	518.5196398	0.232147821	0.116642244	1.990255091	0.046562842	0.964898904
Ccdc74a	492.3164368	-0.284768488	0.142837601	-1.993652135	0.046190084	0.964898904
Cyp11a1	11.85055107	2.444093212	1.228198447	1.989982333	0.046592882	0.964898904
Fbxo11	614.9086811	-0.283891333	0.142435464	-1.993122537	0.046248031	0.964898904
Gm16170	4.679497486	-1.571673168	0.788398092	-1.993501995	0.046206505	0.964898904
Igfbp5	2261.452084	0.22350457	0.111890217	1.997534519	0.045767148	0.964898904
Itpkb	991.3485903	0.240803021	0.121016243	1.989840489	0.04660851	0.964898904
Kcnv1	1607.726934	-0.24587262	0.123474111	-1.991288843	0.046449141	0.964898904
Kif1b	14745.52723	-0.139419382	0.069797563	-1.997482086	0.045772839	0.964898904
Lama5	284.7619381	0.37945505	0.190445819	1.992456706	0.046320971	0.964898904
Nav3	2164.922298	-0.234093673	0.117268021	-1.996227709	0.045909143	0.964898904
Ncoa5	701.0584159	-0.237886161	0.119539108	-1.990027898	0.046587862	0.964898904
Nell2	9271.278753	-0.202914611	0.1017056	-1.995117381	0.046030079	0.964898904
Parp11	268.8999797	-0.276203543	0.138825173	-1.989578235	0.046637416	0.964898904
Rnf113a1	68.02346005	0.409687636	0.205839585	1.990324827	0.046555165	0.964898904
Rnf13	981.4503872	0.334673327	0.167773502	1.994792515	0.046065514	0.964898904
Rnu1b1	17779.19536	0.76640403	0.383904802	1.996338746	0.045897063	0.964898904
Rps8-ps1	34.31550723	0.517171553	0.259069145	1.996268416	0.045904714	0.964898904
Sel1l	3132.37795	-0.158716768	0.079513996	-1.99608592	0.045924571	0.964898904
Slc29a4	301.9053091	0.281828823	0.141293863	1.994628896	0.04608337	0.964898904
Spon2	1.052279378	3.215314057	1.613458072	1.992809179	0.046282346	0.964898904
Sult1a1	91.23915947	0.51931599	0.260619824	1.992618916	0.046303192	0.964898904
Tdg	125.8938388	-0.508121212	0.255125329	-1.991653334	0.046409107	0.964898904
Thra	10700.80557	-0.204320217	0.10238168	-1.99567165	0.045969675	0.964898904
Trmt61b	138.267706	0.306877547	0.15411531	1.991220385	0.046456664	0.964898904
Trpm3	1102.349616	0.316398817	0.158872835	1.991522443	0.04642348	0.964898904
Zic4	39.67802312	0.902411027	0.451679301	1.997902108	0.045727274	0.964898904
9330132A10Rik	245.656431	-0.446312777	0.224400058	-1.988915608	0.046710519	0.965753487
AA467197	2.49613851	2.054211227	1.03350397	1.987618128	0.04685394	0.966131079
Clstn2	1247.204117	-0.225090627	0.113226299	-1.987971242	0.046814871	0.966131079
Dclre1b	125.4895686	0.290762622	0.14630361	1.98739199	0.046878975	0.966131079
H2-DMb1	21.59255178	0.807869415	0.406513627	1.987312013	0.046887831	0.966131079
Pak6	1417.341522	-0.304660826	0.153246184	-1.988048371	0.04680634	0.966131079
Aoc3	12.37099922	1.192934738	0.600464891	1.986685242	0.046957288	0.966541058
Endou	79.79779378	0.686173397	0.345408149	1.98655822	0.046971375	0.966541058
Adcy1	8836.253339	-0.305863572	0.154043606	-1.985564867	0.047081661	0.966953165
Bcr	3146.8244	-0.155095444	0.078150672	-1.984569548	0.047192383	0.966953165
Cdh20	232.7550547	0.391383574	0.197127922	1.985429416	0.047096716	0.966953165
Cx3cl1	10688.79935	-0.22970069	0.115710751	-1.98512833	0.047130196	0.966953165
E030013I19Rik	24.37015931	-0.895980058	0.451391694	-1.9849281	0.047152472	0.966953165
Kmo	1.770841446	2.719528071	1.369562855	1.985690587	0.047067691	0.966953165
Ube3b	2708.643467	-0.195343198	0.09844076	-1.984373111	0.047214261	0.966953165
Cxadr	387.9023868	-0.258827472	0.130506082	-1.98325985	0.047338412	0.967538519
Gm16485	133.6111925	-0.372273624	0.187693274	-1.983414839	0.047321111	0.967538519
Nrcam	5413.200307	-0.249885713	0.125974145	-1.983626978	0.047297439	0.967538519
Ncoa2	1937.818805	-0.182079809	0.091853836	-1.982277676	0.047448171	0.967827974
RP23-256H11.1	24.93243556	-0.832730036	0.420059944	-1.982407623	0.047433637	0.967827974
Sds	2.491300852	2.604168018	1.313466029	1.982668726	0.047404445	0.967827974
Acap3	2571.030165	-0.216092371	0.109036159	-1.981841374	0.047496997	0.968136785
Snn	3420.735391	-0.17117581	0.086383806	-1.981572901	0.047527063	0.968136785
Fahd1	115.1110766	0.385058253	0.194412855	1.98062136	0.047633752	0.968138451
Gm17669	7.472008589	1.233379357	0.622646969	1.980864628	0.047606457	0.968138451
Il21	2.055573913	2.382994597	1.202897536	1.981045373	0.047586186	0.968138451
Minpp1	966.6983749	-0.176142545	0.088941332	-1.980435195	0.047654648	0.968138451
4930519F16Rik	2.872478337	2.181285116	1.10161051	1.980087423	0.047693706	0.968284254
Zfp831	941.0087883	-0.289932142	0.146523845	-1.978736922	0.047845634	0.97071983
Camsap2	2476.782405	-0.252102254	0.127529422	-1.97681641	0.048062386	0.971580584
Dnajc13	1216.873478	-0.179731119	0.090910541	-1.977010771	0.048040413	0.971580584
Gm24540	54.35125432	0.626257454	0.316914827	1.976106512	0.048142715	0.971580584
Gm26664	3.786580334	1.947506264	0.985673386	1.975812975	0.048175963	0.971580584
Itga7	192.7971264	0.401800411	0.203262406	1.976757134	0.048069089	0.971580584
Nanos1	434.8811848	-0.211125552	0.106819337	-1.976473156	0.048101213	0.971580584
RP24-295G1.1	3.142165326	-1.887907721	0.95449481	-1.977913029	0.047938519	0.971580584
Tmem86a	264.2824403	0.3546694	0.179410298	1.976862003	0.048057231	0.971580584
Wasf3	2181.049419	-0.158857532	0.080395929	-1.975940003	0.048161573	0.971580584
Gm25617	545.1321848	0.309898206	0.156927832	1.974781677	0.048292929	0.972647778
Pm20d1	30.25892931	0.581500693	0.294452914	1.974851207	0.048285036	0.972647778
Sorbs2	4081.368594	-0.231314398	0.117156037	-1.974412963	0.048334805	0.972846061
Rps19-ps3	65.81242477	-0.406426823	0.205893118	-1.973969925	0.048385163	0.973214677
Pknox1	237.6255843	-0.220658598	0.111854705	-1.972725228	0.048526876	0.97412973
Srgap3	5287.076789	-0.19909073	0.100912913	-1.972896476	0.048507358	0.97412973
Ushbp1	46.22824195	0.476447458	0.241496564	1.972895395	0.048507481	0.97412973
Daam2	1195.547811	0.266001504	0.134871807	1.972254315	0.048580582	0.974563697
Hrsp12	185.7188265	0.326074282	0.165412408	1.971280669	0.048691781	0.976149688
Dhrs3	345.5118086	0.249005153	0.126335517	1.970982965	0.048725824	0.976187822
Kcnh2	741.4410031	0.288264709	0.146276181	1.97068796	0.048759578	0.976220117
RP24-388P13.2	8.865508537	-1.401828367	0.711489438	-1.970272913	0.048807101	0.976527849
Fth1	14551.8263	0.242710629	0.123228723	1.96959461	0.04888485	0.97743954
Rffl	225.0855306	0.481791688	0.244700974	1.96889976	0.048964603	0.978390084
Ikzf4	256.1653535	-0.278384946	0.141418512	-1.968518415	0.049008419	0.978621772
F2rl1	5.146596731	-1.53360094	0.779179109	-1.968226461	0.049041987	0.978648638
Erc2	3210.719046	-0.255969044	0.130079536	-1.96778873	0.049092351	0.979010439
P2rx5	18.11660776	0.955713548	0.485846725	1.967109171	0.049170626	0.97977499
Phlda1	90.38559186	-0.360736439	0.183403926	-1.966895945	0.049195208	0.97977499
Opcml	3457.386344	-0.228995154	0.11644908	-1.966483148	0.049242827	0.980080696
Chn1	12189.495	-0.196955916	0.100174512	-1.966128033	0.049283823	0.98025427
Dph7	310.5021932	0.198275576	0.100861098	1.965828049	0.049318477	0.980301552
B4galt6	2611.694946	-0.177345776	0.090282999	-1.96433192	0.049491612	0.980477064
Extl1	781.5174073	-0.290026828	0.147597632	-1.964982934	0.049416213	0.980477064
Gm23130	490.9645405	0.513649758	0.261497102	1.964265588	0.0494993	0.980477064
Rab6b	15242.66805	-0.160313772	0.081577738	-1.965165692	0.049395063	0.980477064
Slc24a4	625.3241391	-0.206759254	0.105270367	-1.964078405	0.049521	0.980477064
Slc35d3	51.88530399	0.938516144	0.477811722	1.964196566	0.049507301	0.980477064
Gm20732	2.939259496	-1.776652586	0.905156757	-1.962812045	0.049668018	0.981119959
Gm3086	9.307703913	-0.971656847	0.494947028	-1.963153212	0.049628374	0.981119959
Rnf150	1521.194646	-0.183254261	0.093369124	-1.962685882	0.049682685	0.981119959
Tekt4	32.0041689	0.845770162	0.430773532	1.963375415	0.049602568	0.981119959
Zdhhc13	357.1747235	-0.255701447	0.130303586	-1.962351572	0.049721567	0.98124979
Retsat	159.5804591	0.369155748	0.188234916	1.961143849	0.049862245	0.982748931
Scube1	1081.416257	-0.292991924	0.149389702	-1.961259176	0.049848797	0.982748931
Arhgef15	200.6851104	0.335866517	0.171374632	1.959838008	0.050014727	0.983838921
Ccdc171	96.07894366	-0.447561576	0.228344056	-1.96003165	0.049992091	0.983838921
Zmat4	610.792458	0.2773529	0.141504473	1.960029209	0.049992376	0.983838921
Cdc42se2	2827.649853	-0.188402296	0.096202167	-1.958399713	0.050183128	0.985167943
Tcirg1	210.2884587	0.273531095	0.139688301	1.958153219	0.050212037	0.985167943
Upf1	647.1077784	-0.254097796	0.129726661	-1.958716843	0.050145957	0.985167943
Wnt3	50.35886695	0.889857758	0.454379183	1.958403448	0.050182691	0.985167943
1300017J02Rik	5.657631387	1.319243158	0.67918567	1.942389566	0.052089958	0.98618749
2210008F06Rik	35.05770973	-0.554019026	0.283912516	-1.951372322	0.051012772	0.98618749
3010003L21Rik	1.164648022	-2.925819695	1.503062511	-1.946572198	0.051586044	0.98618749
4732414G09Rik	22.15756291	-0.645077437	0.332485978	-1.940164339	0.052359721	0.98618749
9130011E15Rik	343.4791728	-0.219043046	0.11230782	-1.950381061	0.051130718	0.98618749
A230065N10Rik	10.79899736	0.956465922	0.491504155	1.945997633	0.051655024	0.98618749
A830036E02Rik	807.2973368	-0.271264497	0.13944456	-1.945321472	0.051736299	0.98618749
A930002H24Rik	3.162591058	1.785455087	0.913223506	1.955112932	0.050569742	0.98618749
A930017K11Rik	20.20824506	0.754130206	0.389573419	1.93578455	0.052894094	0.98618749
Anp32a	1508.946531	-0.181628597	0.092894769	-1.955208016	0.050558523	0.98618749
Astn1	5704.04226	-0.186150392	0.096057446	-1.93790695	0.052634576	0.98618749
Bai3	2140.52642	-0.196933159	0.101586226	-1.938581307	0.052552342	0.98618749
Ccsap	997.544496	-0.227571094	0.116813348	-1.948160016	0.051395819	0.98618749
Chd3	6681.445194	-0.153386924	0.079150628	-1.937911655	0.052634002	0.98618749
Dixdc1	870.0276937	0.224045104	0.115724681	1.936018336	0.052865455	0.98618749
Dmd	1466.434354	-0.250415421	0.128329996	-1.951339741	0.051016645	0.98618749
Drp2	1388.583316	-0.212494489	0.108763441	-1.953730832	0.050733058	0.98618749
E130308A19Rik	237.7877603	0.38608366	0.197815868	1.951732503	0.050969972	0.98618749
E2f3	425.0878007	-0.250326522	0.128894926	-1.942097565	0.05212529	0.98618749
Etv1	1078.760363	-0.295584067	0.151773928	-1.947528608	0.051471393	0.98618749
Fam49a	2551.575292	-0.234458266	0.120947994	-1.938504796	0.052561666	0.98618749
Fcgr3	168.9685282	0.319054861	0.163594427	1.950279517	0.051142813	0.98618749
Gch1	13.2356953	0.856195862	0.441573151	1.938967213	0.052505331	0.98618749
Gm11511	1.806442851	-2.639790801	1.356493475	-1.946040176	0.051649914	0.98618749
Gm11592	4.93293888	1.685696045	0.867214519	1.943805146	0.051918953	0.98618749
Gm12355	59.25464433	0.408927402	0.209478334	1.952122657	0.050923644	0.98618749
Gm12940	184.2128216	-0.40625238	0.208348917	-1.949865571	0.051192144	0.98618749
Gm16201	12.90934538	1.098608096	0.565212385	1.943708463	0.051930618	0.98618749
Gm22580	38.8584665	0.580198695	0.299550998	1.936894546	0.052758235	0.98618749
Gm23618	1120.306802	0.397486744	0.20478668	1.940979482	0.052260766	0.98618749
Gm24495	323.7370418	0.484665206	0.250108106	1.937822867	0.052644837	0.98618749
Gm25008	27.2622065	0.910660437	0.466762215	1.95101576	0.051055171	0.98618749
Gm26799	3.941306998	-1.60289789	0.827457352	-1.937136561	0.052728652	0.98618749
Gm28980	2.579379013	-1.617228949	0.834731237	-1.937424739	0.052693445	0.98618749
Gm7895	26.31270408	0.58434676	0.298721631	1.956158173	0.050446524	0.98618749
Gpr149	37.24320744	0.99660263	0.512919551	1.942999888	0.052016172	0.98618749
Grk5	161.8532292	0.292429362	0.150849456	1.938550984	0.052556037	0.98618749
Hivep3	949.3734537	-0.322045878	0.164943826	-1.952457911	0.050883863	0.98618749
Hmgcs2	201.6013256	0.367263169	0.189568184	1.937367136	0.052700481	0.98618749
Ino80d	771.8281334	-0.228005034	0.117777537	-1.935895747	0.052880471	0.98618749
Irf4	7.215032235	1.316061281	0.676784598	1.944579243	0.051825639	0.98618749
Itga8	141.5761696	-0.411572791	0.211959802	-1.941749271	0.052167461	0.98618749
Kcnk7	1.664881369	2.678505985	1.38167062	1.938599509	0.052550123	0.98618749
Kdm5a	767.70452	-0.208924558	0.107811264	-1.937873186	0.052638696	0.98618749
Ldha	3079.286412	-0.240593794	0.124073377	-1.939125056	0.052486112	0.98618749
Lmo7	1936.27755	-0.269650428	0.138183124	-1.951399124	0.051009586	0.98618749
Lpar6	47.69209288	0.470204562	0.240455059	1.955477936	0.050526685	0.98618749
Midn	1314.721229	-0.336701014	0.172764034	-1.948906875	0.051306547	0.98618749
Mief2	327.2387783	0.203213085	0.104773534	1.939545952	0.052434895	0.98618749
Mlip	467.646718	-0.287495631	0.148120432	-1.940958635	0.052263295	0.98618749
Mtss1l	2357.748133	-0.167926993	0.086178256	-1.948600502	0.051343152	0.98618749
Myh14	345.387312	0.363240719	0.186648967	1.946116951	0.051640693	0.98618749
Myo5a	7150.998117	-0.193647199	0.099009613	-1.955842394	0.050483723	0.98618749
Nbea	6019.636296	-0.196478725	0.101053757	-1.944299056	0.051859398	0.98618749
Nhlh1	6.024971085	-1.321595048	0.678384647	-1.948149998	0.051397018	0.98618749
Nid2	73.16955872	0.636360716	0.328645928	1.936310974	0.052829626	0.98618749
Nxn	168.2921825	0.268334002	0.138356063	1.939445195	0.052447152	0.98618749
Pim1	93.60364721	-0.39779456	0.203889312	-1.951031941	0.051053246	0.98618749
Pls1	238.6830335	0.527451224	0.271534374	1.942484172	0.052078514	0.98618749
Pltp	1561.533603	0.235436947	0.121237772	1.941943863	0.052143897	0.98618749
Pmp22	264.8301645	0.473534072	0.242064998	1.956226949	0.050438425	0.98618749
Ppp1r42	2.984366993	2.015652547	1.031630419	1.953851408	0.050718793	0.98618749
Prg4	5.685049247	1.732345595	0.886612968	1.953891561	0.050714043	0.98618749
Prob1	148.6399539	0.348335226	0.179640662	1.939066697	0.052493217	0.98618749
Proscos	2.357144619	2.229133015	1.139014374	1.95707189	0.050339017	0.98618749
Ptcd2	435.6997746	-0.186831852	0.096482107	-1.936440416	0.052813783	0.98618749
RP23-232K16.2	7.441237888	1.161978876	0.598334085	1.942023538	0.052134251	0.98618749
RP23-317L18.4	36.48917245	-0.505545423	0.259986175	-1.944508872	0.051834117	0.98618749
RP24-538F21.2	1.266743494	3.170548916	1.633678389	1.940742399	0.052289531	0.98618749
Rgs14	1373.154999	-0.258651345	0.133156462	-1.942461835	0.052081216	0.98618749
Rprd1a	913.7295392	-0.169055078	0.087121824	-1.940444656	0.052325674	0.98618749
Rpsa-ps11	47.05104563	0.430692052	0.222035568	1.939743514	0.052410868	0.98618749
Scnn1b	2.613224276	2.018970391	1.037678697	1.945660441	0.051695542	0.98618749
Slc1a3	9807.176598	-0.206264272	0.106354779	-1.939398252	0.052452863	0.98618749
Speg	2585.082837	-0.254880079	0.130408132	-1.954479943	0.050644485	0.98618749
Syne1	4845.613438	-0.178113425	0.091984965	-1.936331928	0.052827061	0.98618749
Tmem164	590.5221856	-0.196831366	0.101626937	-1.936803096	0.052769417	0.98618749
Trabd2b	60.63565004	-0.463259636	0.238502029	-1.942371887	0.052092096	0.98618749
Ubqln2	3939.832542	-0.177544643	0.091014088	-1.950738034	0.051088216	0.98618749
Vamp1	1389.19514	0.411689932	0.211990762	1.942018263	0.052134889	0.98618749
Zc3h12a	21.73805788	0.7000694	0.361628261	1.935881332	0.052882237	0.98618749
Sox17	83.1212442	0.37653009	0.19457356	1.935155476	0.05297122	0.987019559
Mir219a-2	91.73808916	0.578331292	0.2990325	1.934008151	0.053112126	0.989038309
Cnga2	3.43456531	-2.076030614	1.074201503	-1.9326268	0.053282188	0.991007761
RP23-250O14.1	9.748398459	-0.968099757	0.500926326	-1.932619043	0.053283145	0.991007761
Gm16596	11.7124084	0.846556778	0.438324154	1.931348684	0.053439947	0.992708294
RP24-529L21.6	4.147161571	-1.703380123	0.881898574	-1.931492095	0.053422226	0.992708294
9130230N09Rik	6.249901557	1.487058862	0.770488324	1.930021282	0.053604201	0.992723652
Exph5	310.3423226	-0.436635962	0.226175665	-1.930516984	0.053542813	0.992723652
Psd3	6582.813238	-0.320931668	0.166276559	-1.930107705	0.053593494	0.992723652
Slc17a7	25631.36461	-0.272037832	0.140933435	-1.930257581	0.05357493	0.992723652
Sptb	3787.255856	-0.135557834	0.070199207	-1.931045075	0.053477478	0.992723652
1700012C14Rik	1.330553722	2.862219006	1.48356641	1.929282698	0.053695776	0.993813604
4-Sep	1465.277469	0.611889537	0.31723961	1.928792991	0.053756566	0.994332785
A930033H14Rik	36.55863449	0.473839157	0.24571019	1.928447317	0.053799511	0.994521456
C4b	1848.558301	0.786504395	0.408339785	1.926102779	0.054091542	0.997883364
Crispld1	86.7272715	-0.376869957	0.195725575	-1.925501855	0.054166604	0.997883364
D130020L05Rik	27.21064847	0.579631906	0.300945641	1.926035229	0.054099975	0.997883364
Fzd8	85.15520615	0.402742348	0.209229714	1.924881223	0.05424422	0.997883364
Krt222	501.3936242	0.197917878	0.102808668	1.92510886	0.054215741	0.997883364
Mcf2l	3554.100162	-0.202956873	0.105402166	-1.925547457	0.054160905	0.997883364
Pon3	44.18557868	0.713251911	0.370263841	1.926334229	0.054062654	0.997883364
RP23-25J21.1	21.77076177	-0.812097773	0.421794989	-1.925337648	0.054187131	0.997883364
Gm22423	25.52947162	0.619203108	0.321759287	1.924429639	0.054300752	0.998141441
Wdfy3	6473.570234	-0.19515918	0.10142121	-1.924244241	0.054323976	0.998141441
6530402F18Rik	246.6754784	-0.286574264	0.148987278	-1.923481437	0.054419616	0.998984646
Gm13252	2.572001293	-2.130265748	1.107729714	-1.923091636	0.054468543	0.998984646
Rin1	1250.327672	-0.22386451	0.116401781	-1.9232052	0.054454284	0.998984646
1110002L01Rik	170.1476743	-0.280354061	0.146075827	-1.919236507	0.054954409	0.999036984
4930447M23Rik	46.06199016	-0.429203076	0.223520179	-1.920198337	0.054832852	0.999036984
Actn1	600.2867189	-0.245684648	0.128103798	-1.917856074	0.055129263	0.999036984
Akap5	788.7721662	-0.313319321	0.163272247	-1.918999263	0.054984427	0.999036984
Clec4a3	6.52259789	1.420048739	0.739118353	1.921273816	0.054697196	0.999036984
Creb1	874.8260687	-0.230843989	0.1201637	-1.921079233	0.054721719	0.999036984
Gad2	2815.248596	0.253403405	0.131999761	1.919726241	0.054892488	0.999036984
Gm10923	4.065967344	1.555483757	0.810649951	1.918810648	0.055008302	0.999036984
Gm17322	38.37690809	0.793434159	0.413395797	1.919308723	0.054945275	0.999036984
Hspa12a	4586.787644	-0.172175505	0.089754409	-1.918295781	0.055073517	0.999036984
Kcng1	1062.402957	-0.432285317	0.225258751	-1.91906115	0.054976595	0.999036984
Klhdc7a	386.0028248	0.301920279	0.157398447	1.918190964	0.055086802	0.999036984
Mtfr1	88.08394434	0.379974533	0.198118175	1.917918597	0.055121334	0.999036984
Nfib	1892.723582	-0.292729885	0.152491252	-1.919650344	0.05490208	0.999036984
Padi6	1.283421616	2.866747305	1.492601744	1.920637783	0.054777388	0.999036984
Parvb	285.6358477	-0.257936515	0.134251573	-1.921292307	0.054694867	0.999036984
Sema6c	170.4866296	0.306849572	0.159783845	1.920404227	0.05480686	0.999036984
Slc39a10	3740.799132	-0.237214886	0.123503693	-1.920710877	0.054768168	0.999036984
Tie1	129.1547571	0.353306016	0.183980174	1.920348303	0.054813919	0.999036984
Znrf3	367.0924226	-0.218148856	0.113460317	-1.922688583	0.054519172	0.999036984
0610005C13Rik	4.079300825	0.215847406	0.728085008	0.296459073	0.766879518	0.999485127
0610007P14Rik	533.6868646	-0.013085153	0.09887571	-0.132339414	0.894715834	0.999485127
0610009B22Rik	227.7813086	-0.118881369	0.163498201	-0.727111174	0.467157854	0.999485127
0610009E02Rik	16.51253332	0.176460514	0.356358716	0.495176646	0.620475434	0.999485127
0610009L18Rik	49.9425494	-0.080319307	0.241008575	-0.333263276	0.738935558	0.999485127
0610009O20Rik	551.366202	0.06906989	0.130127084	0.530787962	0.595565723	0.999485127
0610010F05Rik	521.7583478	0.0186176	0.125565134	0.148270456	0.88212933	0.999485127
0610010K14Rik	10.77387332	0.410613433	0.450842995	0.910768133	0.362417556	0.999485127
