# Supplementary material for: Upregulation of extracellular proteins in a mouse model of Alzheimer’s disease
Source: Sci Rep. 2023 Apr 28;13:6998. doi: 10.1038/s41598-023-33677-z (PMC10147640; doi:10.1038/s41598-023-33677-z)
Supplement: Supplementary file 2 — Supplementary Information 2. [file 41598_2023_33677_MOESM2_ESM.zip › SupplemenData_Kim/diablo_d1_gene.csv]

	entrezgene_id	ensembl_gene_id	mgi_symbol
35	11566	ENSMUSG00000015961	Adss
8	11640	ENSMUSG00000018428	Akap1
43	11689	ENSMUSG00000025701	Alox5
23	12036	ENSMUSG00000030826	Bcat2
37	12777	ENSMUSG00000044052	Ccr10
50	12913	ENSMUSG00000028466	Creb3
31	14430	ENSMUSG00000036073	Galt
13	14950	ENSMUSG00000019188	H13
44	15013	ENSMUSG00000091705	H2-Q2
45	15208	ENSMUSG00000048001	Hes5
54	15277	ENSMUSG00000000628	Hk2
38	15932	ENSMUSG00000033540	Idua
24	17149	ENSMUSG00000028609	Magoh
33	17261	ENSMUSG00000001419	Mef2d
10	17933	ENSMUSG00000061911	Myt1l
29	18858	ENSMUSG00000018217	Pmp22
39	18984	ENSMUSG00000005514	Por
46	18991	ENSMUSG00000090125	Pou3f1
30	19894	ENSMUSG00000029608	Rph3a
58	20091	ENSMUSG00000028081	Rps3a1
47	20335	ENSMUSG00000078974	Sec61g
40	20346	ENSMUSG00000028883	Sema3a
48	20583	ENSMUSG00000022676	Snai2
51	20931	ENSMUSG00000014873	Surf2
4	21419	ENSMUSG00000025927	Tfap2b
16	21853	ENSMUSG00000039994	Timeless
61	21886	ENSMUSG00000034771	Tle2
41	21953	ENSMUSG00000031097	Tnni2
49	22230	ENSMUSG00000005262	Ufd1
34	22248	ENSMUSG00000002058	Unc119
52	22693	ENSMUSG00000047473	Zfp30
42	22709	ENSMUSG00000023892	Zfp51
27	22793	ENSMUSG00000029860	Zyx
53	27356	ENSMUSG00000050957	Insl6
55	30057	ENSMUSG00000039016	Timm8b
99	30932	ENSMUSG00000031711	Zfp330
56	30942	ENSMUSG00000017688	Hnf4g
57	51789	ENSMUSG00000022791	Tnk2
59	54169	ENSMUSG00000021767	Kat6b
60	54214	ENSMUSG00000038708	Golga4
62	56405	ENSMUSG00000018648	Dusp14
68	56695	ENSMUSG00000026179	Pnkd
116	64453	ENSMUSG00000049764	Zfp280b
67	66410	ENSMUSG00000021519	Mterf3
25	66614	ENSMUSG00000028069	Gpatch4
69	66928	ENSMUSG00000028398	Dmac1
64	66929	ENSMUSG00000005470	Asf1b
70	66931	ENSMUSG00000023873	1700010I14Rik
98	67080	ENSMUSG00000043629	1700019D03Rik
71	67563	ENSMUSG00000002280	Ciao3
72	67620	ENSMUSG00000031637	Lrp2bp
73	67708	ENSMUSG00000034501	Pcnx4
74	68073	ENSMUSG00000039065	Atpsckmt
119	68634	ENSMUSG00000078681	Tm2d3
75	68709	ENSMUSG00000044006	Cilp2
76	69940	ENSMUSG00000036435	Exoc1
77	70456	ENSMUSG00000026568	Mpc2
78	71169	ENSMUSG00000020576	Nbas
79	71986	ENSMUSG00000045538	Ddx28
20	72185	ENSMUSG00000031970	Dbndd1
92	72323	ENSMUSG00000039483	Asb6
17	72355	ENSMUSG00000064284	Cdpf1
80	72397	ENSMUSG00000046667	Rbm12b1
26	72522	ENSMUSG00000048997	Atxn7l2
81	73078	ENSMUSG00000029017	Pmpcb
82	73720	ENSMUSG00000024846	Cst6
83	74492	ENSMUSG00000054978	Kbtbd13
63	75339	ENSMUSG00000079184	Mphosph8
84	75610	ENSMUSG00000029384	2010109A12Rik
85	75623	ENSMUSG00000026049	Tex30
32	75769	ENSMUSG00000033342	Plppr5
122	76260	ENSMUSG00000021013	Ttc8
12	76448	ENSMUSG00000034595	Ppp1r18
86	76547	ENSMUSG00000020921	Tmem101
18	77877	ENSMUSG00000022195	6030458C11Rik
87	78779	ENSMUSG00000033594	Spata2l
88	80750	ENSMUSG00000031652	N4bp1
66	80981	ENSMUSG00000034936	Arl4d
111	98415	ENSMUSG00000026434	Nucks1
112	99152	ENSMUSG00000026965	Anapc2
93	100910	ENSMUSG00000038181	Chpf2
121	101604	ENSMUSG00000078580	E430018J23Rik
94	102339	ENSMUSG00000031753	Cog4
36	102414	ENSMUSG00000032316	Clk3
102	108705	ENSMUSG00000009291	Pttg1ip
65	110379	ENSMUSG00000030298	Sec13
89	114143	ENSMUSG00000033379	Atp6v0b
90	114664	ENSMUSG00000029311	Hsd17b11
91	170625	ENSMUSG00000042364	Snx18
95	192191	ENSMUSG00000061650	Med9
7	208628	ENSMUSG00000029414	Kntc1
103	211739	ENSMUSG00000048834	Vstm2a
117	216033	ENSMUSG00000060843	Ctnna3
104	216198	ENSMUSG00000020034	Tcp11l2
19	216613	ENSMUSG00000032878	Ccdc85a
97	216739	ENSMUSG00000020333	Acsl6
96	217517	ENSMUSG00000046314	Stxbp6
106	218121	ENSMUSG00000038732	Mboat1
105	223648	ENSMUSG00000098176	Ccdc166
101	223669	ENSMUSG00000033669	Zfp7
110	225642	ENSMUSG00000024517	Grp
107	227622	ENSMUSG00000047617	Paxx
109	228361	ENSMUSG00000040506	Ambra1
108	234797	ENSMUSG00000031824	6430548M08Rik
9	244879	ENSMUSG00000033054	Npat
2	245828	ENSMUSG00000049299	Trappc1
100	245886	ENSMUSG00000034867	Ankrd27
114	269604	ENSMUSG00000047875	Gpr157
120	319165	ENSMUSG00000071478	H2ac7
14	319211	ENSMUSG00000041923	Nol4
113	320747	ENSMUSG00000044505	Lingo4
28	330369	ENSMUSG00000047013	Fbxo41
115	330812	ENSMUSG00000047747	Rnf150
118	331026	ENSMUSG00000070284	Gmppb
6	380718	ENSMUSG00000034121	Mks1
123	381903	ENSMUSG00000035704	Alg8
1	433586	ENSMUSG00000061143	Maml3
5	449521	ENSMUSG00000071256	Zfp213
3	545938	ENSMUSG00000020420	Zfp607a
11	100113398	ENSMUSG00000113640	Adat3
15	100416706	ENSMUSG00000058093	Zfp729b
22	100502841	ENSMUSG00000039840	Epg5
21	100503890	ENSMUSG00000087687	Pet100
