# Supplementary material for: Upregulation of extracellular proteins in a mouse model of Alzheimer’s disease
Source: Sci Rep. 2023 Apr 28;13:6998. doi: 10.1038/s41598-023-33677-z (PMC10147640; doi:10.1038/s41598-023-33677-z)
Supplement: Supplementary file 2 — Supplementary Information 2. [file 41598_2023_33677_MOESM2_ESM.zip › SupplemenData_Kim/diablo_d1_raw.csv]

	chr	start	end	strand	coverage1	numCs1	numTs1	coverage2	numCs2	numTs2	coverage3	numCs3	numTs3	coverage4	numCs4	numTs4	coverage5	numCs5	numTs5	coverage6	numCs6	numTs6	coverage7	numCs7	numTs7	coverage8	numCs8	numTs8	coverage9	numCs9	numTs9	coverage10	numCs10	numTs10	coverage11	numCs11	numTs11	coverage12	numCs12	numTs12	coverage13	numCs13	numTs13
45	chr1	10038756	10040756	+	2267	33	2234	3450	14	3436	2919	12	2907	1271	8	1263	3630	20	3610	3513	26	3487	3415	15	3400	2590	83	2507	3655	48	3607	2213	18	2195	2414	21	2393	1184	6	1178	3870	4	3866
46	chr1	10038765	10040765	+	2267	33	2234	3450	14	3436	2919	12	2907	1271	8	1263	3630	20	3610	3513	26	3487	3415	15	3400	2590	83	2507	3655	48	3607	2213	18	2195	2414	21	2393	1184	6	1178	3870	4	3866
47	chr1	10038771	10040771	+	2267	33	2234	3450	14	3436	2919	12	2907	1271	8	1263	3630	20	3610	3513	26	3487	3415	15	3400	2590	83	2507	3655	48	3607	2213	18	2195	2414	21	2393	1184	6	1178	3870	4	3866
48	chr1	10038782	10040782	+	2267	33	2234	3450	14	3436	2919	12	2907	1271	8	1263	3630	20	3610	3513	26	3487	3415	15	3400	2590	83	2507	3655	48	3607	2213	18	2195	2414	21	2393	1184	6	1178	3870	4	3866
132	chr1	19211053	19213053	+	160	1	159	181	6	175	124	4	120	49	6	43	180	18	162	105	2	103	145	12	133	90	25	65	229	4	225	144	2	142	131	2	129	24	2	22	183	2	181
376	chr1	44101388	44103388	-	4556	18	4538	5764	27	5737	5671	29	5642	2114	0	2114	6359	32	6327	5213	14	5199	4972	31	4941	4038	46	3992	7036	31	7005	2382	14	2368	3466	18	3448	2052	9	2043	6349	35	6314
377	chr1	44101494	44103494	-	4556	18	4538	5764	27	5737	5671	29	5642	2114	0	2114	6359	32	6327	5213	14	5199	4972	31	4941	4038	46	3992	7036	31	7005	2382	14	2368	3466	18	3448	2052	9	2043	6349	35	6314
378	chr1	44101495	44103495	-	4556	18	4538	5764	27	5737	5671	29	5642	2114	0	2114	6359	32	6327	5213	14	5199	4972	31	4941	4038	46	3992	7036	31	7005	2382	14	2368	3466	18	3448	2052	9	2043	6349	35	6314
442	chr1	52951840	52953840	-	2306	31	2275	2773	31	2742	2434	33	2401	775	10	765	2766	35	2731	2121	34	2087	2140	16	2124	1243	36	1207	3053	34	3019	1486	11	1475	1742	15	1727	974	8	966	3243	23	3220
443	chr1	52952345	52954345	-	2277	30	2247	2752	30	2722	2415	30	2385	765	10	755	2735	34	2701	2108	34	2074	2118	16	2102	1243	36	1207	3028	34	2994	1476	11	1465	1727	15	1712	974	8	966	3212	23	3189
514	chr1	58423088	58425088	-	4038	10	4028	3554	8	3546	3616	10	3606	1549	20	1529	6019	10	6009	2276	4	2272	3850	27	3823	1160	48	1112	4600	12	4588	2053	25	2028	3024	12	3012	902	6	896	3479	8	3471
728	chr1	74283471	74285471	-	2418	35	2383	3713	20	3693	2573	24	2549	1222	8	1214	3253	72	3181	1793	12	1781	2256	4	2252	1156	49	1107	3193	16	3177	1493	10	1483	1712	11	1701	606	6	600	2748	24	2724
729	chr1	74283472	74285472	-	2418	35	2383	3713	20	3693	2573	24	2549	1222	8	1214	3253	72	3181	1793	12	1781	2256	4	2252	1156	49	1107	3193	16	3177	1493	10	1483	1712	11	1701	606	6	600	2748	24	2724
730	chr1	74283598	74285598	+	2418	35	2383	3713	20	3693	2573	24	2549	1222	8	1214	3253	72	3181	1793	12	1781	2256	4	2252	1156	49	1107	3193	16	3177	1493	10	1483	1712	11	1701	606	6	600	2748	24	2724
731	chr1	74283738	74285738	-	2418	35	2383	3713	20	3693	2573	24	2549	1222	8	1214	3253	72	3181	1793	12	1781	2256	4	2252	1156	49	1107	3193	16	3177	1493	10	1483	1712	11	1701	606	6	600	2748	24	2724
732	chr1	74284033	74286033	+	2418	35	2383	3713	20	3693	2573	24	2549	1222	8	1214	3253	72	3181	1793	12	1781	2256	4	2252	1156	49	1107	3193	16	3177	1493	10	1483	1712	11	1701	606	6	600	2748	24	2724
1315	chr1	128242897	128244897	+	5670	29	5641	5066	21	5045	4618	32	4586	2174	0	2174	5331	16	5315	5162	23	5139	5874	49	5825	3301	58	3243	5742	25	5717	2360	8	2352	3898	9	3889	1446	0	1446	4953	33	4920
1316	chr1	128243180	128245180	+	5670	29	5641	5066	21	5045	4618	32	4586	2174	0	2174	5331	16	5315	5162	23	5139	5874	49	5825	3301	58	3243	5742	25	5717	2360	8	2352	3898	9	3889	1446	0	1446	4953	33	4920
1317	chr1	128243558	128245558	+	5670	29	5641	5066	21	5045	4618	32	4586	2174	0	2174	5331	16	5315	5162	23	5139	5874	49	5825	3301	58	3243	5742	25	5717	2360	8	2352	3898	9	3889	1446	0	1446	4953	33	4920
1356	chr1	131909457	131911457	+	5414	31	5383	5657	39	5618	4256	20	4236	1113	2	1111	5118	19	5099	4828	19	4809	5276	18	5258	2318	40	2278	6418	22	6396	2612	20	2592	3379	24	3355	1642	4	1638	5457	71	5386
1685	chr1	156937793	156939793	+	5389	33	5356	5749	27	5722	4131	20	4111	1999	21	1978	5455	46	5409	4661	22	4639	5684	29	5655	4993	93	4900	6325	57	6268	4524	35	4489	3407	13	3394	2941	29	2912	6198	53	6145
1798	chr1	165460207	165462207	+	4787	40	4747	7946	119	7827	7219	103	7116	3484	35	3449	7707	91	7616	6570	90	6480	7367	133	7234	3425	104	3321	7561	110	7451	4052	57	3995	4451	68	4383	2290	23	2267	8169	214	7955
1933	chr1	173366689	173368689	-	3346	15	3331	3941	26	3915	3202	26	3176	1390	7	1383	3885	24	3861	2898	24	2874	3188	27	3161	1693	79	1614	4141	50	4091	1949	46	1903	2616	20	2596	1066	8	1058	3453	30	3423
1934	chr1	173366695	173368695	-	3346	15	3331	3941	26	3915	3202	26	3176	1390	7	1383	3885	24	3861	2898	24	2874	3188	27	3161	1693	79	1614	4141	50	4091	1949	46	1903	2616	20	2596	1066	8	1058	3453	30	3423
1942	chr1	175691632	175693632	-	3010	16	2994	4312	17	4295	4133	24	4109	1812	53	1759	5179	25	5154	4086	28	4058	3585	11	3574	3641	173	3468	4969	34	4935	2249	18	2231	2666	28	2638	1579	7	1572	4672	49	4623
1943	chr1	175691902	175693902	-	3010	16	2994	4312	17	4295	4133	24	4109	1812	53	1759	5179	25	5154	4086	28	4058	3585	11	3574	3641	173	3468	4969	34	4935	2249	18	2231	2666	28	2638	1579	7	1572	4672	49	4623
1944	chr1	175692045	175694045	+	3010	16	2994	4312	17	4295	4133	24	4109	1812	53	1759	5179	25	5154	4086	28	4058	3585	11	3574	3641	173	3468	4969	34	4935	2249	18	2231	2666	28	2638	1579	7	1572	4672	49	4623
1945	chr1	175692391	175694391	+	2584	12	2572	3317	7	3310	3238	24	3214	1531	49	1482	4551	19	4532	3394	24	3370	3104	7	3097	3079	170	2909	3813	23	3790	1864	18	1846	2238	27	2211	1356	7	1349	4005	42	3963
1968	chr1	177795695	177797695	-	4690	30	4660	7621	23	7598	5048	22	5026	2803	14	2789	7299	39	7260	6491	51	6440	5090	43	5047	4283	104	4179	7345	54	7291	4556	45	4511	4019	24	3995	1946	2	1944	7216	104	7112
2322	chr2	6465078	6467078	+	467	441	26	676	632	44	385	343	42	116	110	6	359	333	26	336	298	38	348	318	30	60	36	24	585	581	4	376	352	24	313	307	6	196	188	8	550	538	12
2382	chr2	13793734	13795734	-	721	4	717	781	6	775	603	0	603	257	1	256	929	6	923	624	0	624	605	11	594	660	35	625	632	0	632	340	2	338	524	0	524	202	4	198	959	29	930
2530	chr2	25271418	25273418	-	2653	40	2613	4010	75	3935	3270	28	3242	1401	30	1371	4124	30	4094	3259	64	3195	3548	41	3507	1092	85	1007	3771	132	3639	1716	45	1671	2158	26	2132	923	2	921	3491	117	3374
2531	chr2	25271465	25273465	+	2738	109	2629	4234	241	3993	3437	157	3280	1469	74	1395	4249	124	4125	3450	235	3215	3684	144	3540	1307	260	1047	3994	293	3701	1772	95	1677	2222	86	2136	923	2	921	3698	292	3406
2550	chr2	25460094	25462094	-	899	75	824	1935	173	1762	1100	32	1068	407	16	391	1173	75	1098	425	84	341	1099	1	1098	28	22	6	1259	27	1232	483	16	467	506	30	476	216	0	216	975	45	930
2551	chr2	25460265	25462265	-	873	73	800	1920	171	1749	1086	29	1057	407	16	391	1155	67	1088	425	84	341	1099	1	1098	28	22	6	1239	25	1214	463	14	449	496	25	471	216	0	216	962	44	918
2552	chr2	25460267	25462267	-	873	73	800	1920	171	1749	1086	29	1057	407	16	391	1155	67	1088	425	84	341	1099	1	1098	28	22	6	1239	25	1214	463	14	449	496	25	471	216	0	216	962	44	918
2553	chr2	25460270	25462270	-	873	73	800	1920	171	1749	1086	29	1057	407	16	391	1155	67	1088	425	84	341	1099	1	1098	28	22	6	1239	25	1214	463	14	449	496	25	471	216	0	216	962	44	918
2554	chr2	25460271	25462271	-	873	73	800	1920	171	1749	1086	29	1057	407	16	391	1155	67	1088	425	84	341	1099	1	1098	28	22	6	1239	25	1214	463	14	449	496	25	471	216	0	216	962	44	918
2555	chr2	25460272	25462272	-	873	73	800	1920	171	1749	1086	29	1057	407	16	391	1155	67	1088	425	84	341	1099	1	1098	28	22	6	1239	25	1214	463	14	449	496	25	471	216	0	216	962	44	918
2556	chr2	25460273	25462273	-	873	73	800	1920	171	1749	1086	29	1057	407	16	391	1155	67	1088	425	84	341	1099	1	1098	28	22	6	1239	25	1214	463	14	449	496	25	471	216	0	216	962	44	918
2557	chr2	25460276	25462276	-	873	73	800	1920	171	1749	1086	29	1057	407	16	391	1155	67	1088	425	84	341	1099	1	1098	28	22	6	1239	25	1214	463	14	449	496	25	471	216	0	216	962	44	918
2637	chr2	26389611	26391611	+	476	1	475	638	2	636	534	2	532	252	0	252	751	8	743	772	13	759	510	6	504	360	20	340	704	7	697	280	0	280	523	6	517	241	0	241	520	3	517
2665	chr2	26915006	26917006	-	2466	8	2458	3647	21	3626	2981	23	2958	1346	4	1342	3216	16	3200	3131	23	3108	2856	8	2848	1512	50	1462	4359	40	4319	1906	5	1901	2348	32	2316	1109	0	1109	3747	31	3716
2666	chr2	26915345	26917345	-	2466	8	2458	3647	21	3626	2981	23	2958	1346	4	1342	3216	16	3200	3131	23	3108	2856	8	2848	1512	50	1462	4359	40	4319	1906	5	1901	2348	32	2316	1109	0	1109	3747	31	3716
2667	chr2	26915351	26917351	-	2466	8	2458	3647	21	3626	2981	23	2958	1346	4	1342	3216	16	3200	3131	23	3108	2856	8	2848	1512	50	1462	4359	40	4319	1906	5	1901	2348	32	2316	1109	0	1109	3747	31	3716
2668	chr2	26915364	26917364	+	2466	8	2458	3647	21	3626	2981	23	2958	1346	4	1342	3216	16	3200	3131	23	3108	2856	8	2848	1512	50	1462	4359	40	4319	1906	5	1901	2348	32	2316	1109	0	1109	3747	31	3716
2669	chr2	26915371	26917371	-	2466	8	2458	3647	21	3626	2981	23	2958	1346	4	1342	3216	16	3200	3131	23	3108	2856	8	2848	1512	50	1462	4359	40	4319	1906	5	1901	2348	32	2316	1109	0	1109	3747	31	3716
2670	chr2	26915420	26917420	+	2466	8	2458	3647	21	3626	2981	23	2958	1346	4	1342	3216	16	3200	3131	23	3108	2856	8	2848	1512	50	1462	4359	40	4319	1906	5	1901	2348	32	2316	1109	0	1109	3747	31	3716
2671	chr2	26915477	26917477	-	2466	8	2458	3647	21	3626	2981	23	2958	1346	4	1342	3216	16	3200	3131	23	3108	2856	8	2848	1512	50	1462	4359	40	4319	1906	5	1901	2348	32	2316	1109	0	1109	3747	31	3716
2672	chr2	26915530	26917530	-	2466	8	2458	3647	21	3626	2981	23	2958	1346	4	1342	3216	16	3200	3131	23	3108	2856	8	2848	1512	50	1462	4359	40	4319	1906	5	1901	2348	32	2316	1109	0	1109	3747	31	3716
2852	chr2	30827300	30829300	-	3412	9	3403	4991	24	4967	3567	19	3548	1417	12	1405	3903	24	3879	3003	17	2986	2873	33	2840	2383	71	2312	3998	35	3963	1535	12	1523	2151	15	2136	1178	13	1165	3571	36	3535
3323	chr2	66633420	66635420	+	450	7	443	971	2	969	693	26	667	198	6	192	718	3	715	476	15	461	657	21	636	24	4	20	952	23	929	327	19	308	401	15	386	120	2	118	809	22	787
3324	chr2	66633962	66635962	-	450	7	443	971	2	969	693	26	667	198	6	192	718	3	715	476	15	461	657	21	636	24	4	20	952	23	929	327	19	308	401	15	386	120	2	118	809	22	787
3325	chr2	66634107	66636107	-	450	7	443	971	2	969	693	26	667	198	6	192	718	3	715	476	15	461	657	21	636	24	4	20	952	23	929	327	19	308	401	15	386	120	2	118	809	22	787
3326	chr2	66634108	66636108	-	450	7	443	971	2	969	693	26	667	198	6	192	718	3	715	476	15	461	657	21	636	24	4	20	952	23	929	327	19	308	401	15	386	120	2	118	809	22	787
3427	chr2	73385480	73387480	-	1891	15	1876	2676	14	2662	2542	13	2529	1299	3	1296	3008	17	2991	1850	9	1841	2186	8	2178	1467	26	1441	2783	11	2772	1828	10	1818	1796	11	1785	934	2	932	3249	27	3222
3428	chr2	73385851	73387851	-	1891	15	1876	2676	14	2662	2542	13	2529	1299	3	1296	3008	17	2991	1850	9	1841	2186	8	2178	1467	26	1441	2783	11	2772	1828	10	1818	1796	11	1785	934	2	932	3249	27	3222
3429	chr2	73386077	73388077	+	1891	15	1876	2676	14	2662	2542	13	2529	1299	3	1296	3008	17	2991	1850	9	1841	2186	8	2178	1467	26	1441	2783	11	2772	1828	10	1818	1796	11	1785	934	2	932	3249	27	3222
3590	chr2	85197193	85199193	-	483	6	477	1051	6	1045	543	4	539	69	0	69	623	13	610	465	1	464	757	17	740	40	6	34	442	4	438	233	6	227	388	0	388	237	0	237	778	11	767
3591	chr2	85197424	85199424	-	483	6	477	1051	6	1045	543	4	539	69	0	69	623	13	610	465	1	464	757	17	740	40	6	34	442	4	438	233	6	227	388	0	388	237	0	237	778	11	767
3592	chr2	85197926	85199926	-	483	6	477	1051	6	1045	543	4	539	69	0	69	623	13	610	465	1	464	757	17	740	40	6	34	442	4	438	233	6	227	388	0	388	237	0	237	778	11	767
3673	chr2	91729110	91731110	+	3345	19	3326	4280	29	4251	3064	16	3048	2155	2	2153	4207	24	4183	3127	16	3111	4052	25	4027	2494	59	2435	4044	5	4039	2208	11	2197	1659	11	1648	1349	6	1343	3696	25	3671
3674	chr2	91729111	91731111	+	3345	19	3326	4280	29	4251	3064	16	3048	2155	2	2153	4207	24	4183	3127	16	3111	4052	25	4027	2494	59	2435	4044	5	4039	2208	11	2197	1659	11	1648	1349	6	1343	3696	25	3671
3675	chr2	91729137	91731137	+	3345	19	3326	4280	29	4251	3064	16	3048	2155	2	2153	4207	24	4183	3127	16	3111	4052	25	4027	2494	59	2435	4044	5	4039	2208	11	2197	1659	11	1648	1349	6	1343	3696	25	3671
3824	chr2	104815696	104817696	-	5200	55	5145	6334	30	6304	3859	17	3842	1868	5	1863	5797	42	5755	5184	50	5134	4223	16	4207	4636	149	4487	6061	33	6028	2370	23	2347	2793	12	2781	1265	18	1247	5510	38	5472
3825	chr2	104815841	104817841	-	5200	55	5145	6334	30	6304	3859	17	3842	1868	5	1863	5797	42	5755	5184	50	5134	4223	16	4207	4636	149	4487	6061	33	6028	2370	23	2347	2793	12	2781	1265	18	1247	5510	38	5472
4581	chr2	150784532	150786532	-	225	0	225	286	10	276	296	2	294	106	0	106	300	0	300	284	0	284	327	2	325	77	9	68	313	2	311	125	5	120	175	0	175	100	0	100	317	8	309
4649	chr2	152668435	152670435	+	238	5	233	352	3	349	798	2	796	76	0	76	1529	2	1527	139	0	139	579	1	578	146	6	140	1062	6	1056	138	0	138	157	0	157	40	0	40	426	5	421
4650	chr2	152668436	152670436	+	238	5	233	352	3	349	798	2	796	76	0	76	1529	2	1527	139	0	139	579	1	578	146	6	140	1062	6	1056	138	0	138	157	0	157	40	0	40	426	5	421
4651	chr2	152668460	152670460	+	238	5	233	352	3	349	798	2	796	76	0	76	1529	2	1527	139	0	139	579	1	578	146	6	140	1062	6	1056	138	0	138	157	0	157	40	0	40	426	5	421
4832	chr2	156840123	156842123	+	7107	49	7058	9911	72	9839	6714	54	6660	3452	59	3393	8498	48	8450	6809	52	6757	7408	48	7360	5548	119	5429	8491	44	8447	4387	33	4354	5080	28	5052	2945	14	2931	9274	121	9153
4905	chr2	160578593	160580593	-	268	220	48	414	306	108	187	113	74	157	121	36	261	169	92	192	136	56	111	72	39	58	6	52	281	195	86	123	105	18	135	86	49	15	11	4	324	216	108
5417	chr3	3507029	3509029	+	517	68	449	676	26	650	670	48	622	413	28	385	739	90	649	519	33	486	1284	62	1222	20	10	10	846	46	800	303	22	281	513	34	479	209	0	209	701	31	670
5659	chr3	37418596	37420596	-	6573	21	6552	10162	52	10110	8258	38	8220	3999	8	3991	10540	26	10514	9382	39	9343	8032	47	7985	5498	130	5368	10897	97	10800	5794	49	5745	6929	36	6893	4267	16	4251	11812	150	11662
5660	chr3	37418609	37420609	-	6587	21	6566	10225	52	10173	8284	38	8246	4027	8	4019	10599	26	10573	9416	39	9377	8058	47	8011	5498	130	5368	10921	99	10822	5816	49	5767	6955	38	6917	4267	16	4251	11864	151	11713
5661	chr3	37418703	37420703	-	6587	21	6566	10591	52	10539	8724	38	8686	4084	8	4076	10894	28	10866	9858	43	9815	8058	47	8011	5588	130	5458	11118	99	11019	5816	49	5767	7130	38	7092	4267	16	4251	12021	151	11870
5662	chr3	37418949	37420949	+	6587	21	6566	10756	60	10696	8915	38	8877	4107	8	4099	11035	28	11007	10054	43	10011	8058	47	8011	5624	130	5494	11324	103	11221	5816	49	5767	7211	38	7173	4267	16	4251	12084	151	11933
5663	chr3	37418977	37420977	-	6587	21	6566	10756	60	10696	8915	38	8877	4107	8	4099	11035	28	11007	10054	43	10011	8058	47	8011	5624	130	5494	11324	103	11221	5816	49	5767	7211	38	7173	4267	16	4251	12084	151	11933
5664	chr3	37419186	37421186	-	6167	19	6148	10287	60	10227	8508	36	8472	3804	8	3796	10449	26	10423	9706	43	9663	7589	43	7546	5564	130	5434	10587	85	10502	5308	48	5260	6680	38	6642	4136	16	4120	11504	141	11363
5665	chr3	37419280	37421280	+	5758	16	5742	9753	56	9697	7929	28	7901	3501	8	3493	9799	24	9775	9189	38	9151	7023	43	6980	5345	130	5215	9737	82	9655	4941	44	4897	6201	36	6165	3958	16	3942	10654	137	10517
5666	chr3	37419310	37421310	+	5566	16	5550	9492	54	9438	7636	28	7608	3339	8	3331	9478	24	9454	8936	36	8900	6758	39	6719	5222	130	5092	9315	82	9233	4780	44	4736	5970	36	5934	3863	16	3847	10240	137	10103
5734	chr3	52104086	52106086	-	1305	2	1303	1458	31	1427	1215	2	1213	560	0	560	1382	21	1361	978	6	972	1034	8	1026	579	40	539	1276	37	1239	629	1	628	775	11	764	490	4	486	1125	21	1104
5983	chr3	86141668	86143668	-	4397	50	4347	5714	45	5669	4712	22	4690	1584	6	1578	5014	22	4992	3778	17	3761	5672	31	5641	2784	73	2711	6092	27	6065	1644	7	1637	3221	28	3193	1484	9	1475	5813	82	5731
6025	chr3	88042105	88044105	+	3629	36	3593	4054	119	3935	2774	52	2722	1240	16	1224	3084	65	3019	2646	37	2609	2624	58	2566	736	54	682	3182	81	3101	1433	28	1405	1769	24	1745	824	19	805	2852	45	2807
6030	chr3	88140965	88142965	+	6282	52	6230	7629	32	7597	4941	21	4920	2774	13	2761	5294	54	5240	6717	66	6651	5731	24	5707	4465	114	4351	6478	31	6447	3552	20	3532	4050	22	4028	2167	5	2162	6111	28	6083
6249	chr3	94398218	94400218	+	397	34	363	600	40	560	428	24	404	159	6	153	431	18	413	475	28	447	413	18	395	169	52	117	628	52	576	221	8	213	345	4	341	180	20	160	438	46	392
6621	chr3	108209434	108211434	-	1351	8	1343	2211	29	2182	1368	7	1361	888	0	888	2401	37	2364	1542	9	1533	1447	14	1433	1236	66	1170	1760	6	1754	1748	11	1737	1355	8	1347	414	9	405	2222	15	2207
6622	chr3	108209525	108211525	-	1351	8	1343	2211	29	2182	1368	7	1361	888	0	888	2401	37	2364	1542	9	1533	1447	14	1433	1236	66	1170	1760	6	1754	1748	11	1737	1355	8	1347	414	9	405	2222	15	2207
6623	chr3	108209527	108211527	-	1351	8	1343	2211	29	2182	1368	7	1361	888	0	888	2401	37	2364	1542	9	1533	1447	14	1433	1236	66	1170	1760	6	1754	1748	11	1737	1355	8	1347	414	9	405	2222	15	2207
6725	chr3	117574226	117576226	+	4490	41	4449	5578	63	5515	4643	50	4593	2415	14	2401	4786	53	4733	4238	27	4211	4327	50	4277	3098	119	2979	5466	96	5370	2183	26	2157	3010	28	2982	1471	31	1440	5111	66	5045
6754	chr3	122073106	122075106	+	447	160	287	435	126	309	319	89	230	35	10	25	620	155	465	332	107	225	477	167	310	20	14	6	502	123	379	131	34	97	309	96	213	94	28	66	399	100	299
7156	chr4	3255919	3257919	+	358	288	70	468	399	69	303	264	39	40	32	8	400	337	63	72	64	8	508	429	79	30	20	10	388	322	66	223	201	22	266	216	50	98	83	15	377	330	47
7251	chr4	12139045	12141045	+	1862	6	1856	2278	10	2268	1656	6	1650	1285	10	1275	2639	24	2615	1935	5	1930	1888	2	1886	944	23	921	3024	10	3014	833	6	827	1402	3	1399	676	2	674	2570	10	2560
7252	chr4	12139116	12141116	+	1862	6	1856	2278	10	2268	1656	6	1650	1285	10	1275	2639	24	2615	1935	5	1930	1888	2	1886	944	23	921	3024	10	3014	833	6	827	1402	3	1399	676	2	674	2570	10	2560
7469	chr4	41755209	41757209	+	1176	37	1139	1935	41	1894	1829	70	1759	470	11	459	1283	17	1266	805	44	761	1626	59	1567	121	18	103	1628	67	1561	515	20	495	1008	36	972	316	8	308	1266	51	1215
7524	chr4	43561310	43563310	-	3917	28	3889	5447	23	5424	3751	14	3737	1967	2	1965	5150	20	5130	4386	24	4362	3925	15	3910	3265	58	3207	4712	44	4668	2102	14	2088	2600	16	2584	1457	10	1447	4907	41	4866
7525	chr4	43561583	43563583	-	3917	28	3889	5447	23	5424	3751	14	3737	1967	2	1965	5150	20	5130	4386	24	4362	3925	15	3910	3265	58	3207	4712	44	4668	2102	14	2088	2600	16	2584	1457	10	1447	4907	41	4866
7526	chr4	43561633	43563633	+	3917	28	3889	5447	23	5424	3751	14	3737	1967	2	1965	5150	20	5130	4386	24	4362	3925	15	3910	3265	58	3207	4712	44	4668	2102	14	2088	2600	16	2584	1457	10	1447	4907	41	4866
7579	chr4	45011407	45013407	+	4225	24	4201	5737	48	5689	5577	30	5547	3032	26	3006	6742	45	6697	5111	45	5066	5183	16	5167	4514	131	4383	6748	33	6715	3156	19	3137	4506	20	4486	2518	18	2500	6216	103	6113
7580	chr4	45011412	45013412	-	4225	24	4201	5737	48	5689	5577	30	5547	3032	26	3006	6742	45	6697	5111	45	5066	5183	16	5167	4514	131	4383	6748	33	6715	3156	19	3137	4506	20	4486	2518	18	2500	6216	103	6113
7894	chr4	75277286	75279286	-	1436	9	1427	2621	22	2599	1900	12	1888	777	16	761	2241	15	2226	2233	8	2225	2476	44	2432	1311	47	1264	2727	11	2716	1418	13	1405	1216	8	1208	852	7	845	2595	8	2587
7912	chr4	83284242	83286242	+	855	21	834	1250	9	1241	988	13	975	421	1	420	1030	12	1018	900	8	892	901	9	892	245	35	210	1397	44	1353	490	7	483	647	29	618	259	7	252	905	29	876
7913	chr4	83284723	83286723	-	276	1	275	456	5	451	374	8	366	105	1	104	331	5	326	237	2	235	198	6	192	12	4	8	336	6	330	103	3	100	181	15	166	116	5	111	286	0	286
8030	chr4	97868231	97870231	-	302	4	298	421	19	402	410	21	389	220	6	214	508	6	502	327	12	315	249	8	241	134	20	114	476	7	469	227	5	222	406	14	392	186	0	186	561	33	528
8186	chr4	107878754	107880754	+	884	39	845	1185	147	1038	1239	120	1119	244	42	202	1178	98	1080	322	60	262	1021	105	916	30	22	8	1318	29	1289	369	0	369	488	5	483	46	0	46	1158	65	1093
8426	chr4	117886329	117888329	-	3969	31	3938	5425	53	5372	5105	35	5070	1738	17	1721	5764	43	5721	4936	34	4902	4707	45	4662	3437	87	3350	5528	46	5482	2751	28	2723	3325	7	3318	1881	18	1863	4591	47	4544
8563	chr4	124656488	124658488	-	13524	101	13423	17723	121	17602	13196	132	13064	5465	21	5444	15227	133	15094	13602	113	13489	12313	85	12228	7873	148	7725	14896	160	14736	7566	73	7493	8069	68	8001	4980	29	4951	14599	118	14481
8564	chr4	124656490	124658490	-	13524	101	13423	17723	121	17602	13196	132	13064	5465	21	5444	15227	133	15094	13602	113	13489	12313	85	12228	7873	148	7725	14896	160	14736	7566	73	7493	8069	68	8001	4980	29	4951	14599	118	14481
8565	chr4	124656491	124658491	-	13524	101	13423	17723	121	17602	13196	132	13064	5465	21	5444	15227	133	15094	13602	113	13489	12313	85	12228	7873	148	7725	14896	160	14736	7566	73	7493	8069	68	8001	4980	29	4951	14599	118	14481
8566	chr4	124656492	124658492	-	13524	101	13423	17723	121	17602	13196	132	13064	5465	21	5444	15227	133	15094	13602	113	13489	12313	85	12228	7873	148	7725	14896	160	14736	7566	73	7493	8069	68	8001	4980	29	4951	14599	118	14481
8567	chr4	124656504	124658504	-	13524	101	13423	17723	121	17602	13196	132	13064	5465	21	5444	15227	133	15094	13602	113	13489	12313	85	12228	7873	148	7725	14896	160	14736	7566	73	7493	8069	68	8001	4980	29	4951	14599	118	14481
8568	chr4	124656645	124658645	+	13213	97	13116	17350	100	17250	13160	132	13028	5465	21	5444	14883	123	14760	13419	103	13316	12046	81	11965	7737	146	7591	14527	143	14384	7463	73	7390	7941	64	7877	4934	29	4905	14543	118	14425
8774	chr4	129927766	129929766	+	887	2	885	699	7	692	638	2	636	246	0	246	792	5	787	493	4	489	464	9	455	483	37	446	864	4	860	197	0	197	361	4	357	197	0	197	584	2	582
9041	chr4	135962680	135964680	+	1479	15	1464	1969	22	1947	857	2	855	239	0	239	865	1	864	568	4	564	548	1	547	173	30	143	940	0	940	199	14	185	665	39	626	412	0	412	1217	38	1179
9042	chr4	135962702	135964702	+	1479	15	1464	1969	22	1947	857	2	855	239	0	239	865	1	864	568	4	564	548	1	547	173	30	143	940	0	940	199	14	185	665	39	626	412	0	412	1217	38	1179
9043	chr4	135962720	135964720	+	1479	15	1464	1969	22	1947	857	2	855	239	0	239	865	1	864	568	4	564	548	1	547	173	30	143	940	0	940	199	14	185	665	39	626	412	0	412	1217	38	1179
9044	chr4	135962751	135964751	+	1479	15	1464	1969	22	1947	857	2	855	239	0	239	865	1	864	568	4	564	548	1	547	173	30	143	940	0	940	199	14	185	665	39	626	412	0	412	1217	38	1179
9162	chr4	139090149	139092149	-	632	113	519	873	116	757	638	80	558	219	49	170	691	70	621	546	71	475	690	72	618	195	55	140	836	83	753	393	34	359	327	38	289	141	16	125	673	45	628
9189	chr4	140616105	140618105	-	482	428	54	600	493	107	487	409	78	69	53	16	380	284	96	246	198	48	261	217	44	56	28	28	195	151	44	137	117	20	141	121	20	30	28	2	262	218	44
9190	chr4	140616106	140618106	-	482	428	54	600	493	107	487	409	78	69	53	16	380	284	96	246	198	48	261	217	44	56	28	28	195	151	44	137	117	20	141	121	20	30	28	2	262	218	44
9191	chr4	140616109	140618109	-	482	428	54	600	493	107	487	409	78	69	53	16	380	284	96	246	198	48	261	217	44	56	28	28	195	151	44	137	117	20	141	121	20	30	28	2	262	218	44
9423	chr4	150086502	150088502	+	367	41	326	1721	154	1567	1058	57	1001	68	0	68	525	14	511	182	28	154	880	90	790	94	41	53	743	29	714	315	12	303	281	26	255	73	2	71	590	58	532
9440	chr4	150852800	150854800	+	149	70	79	172	73	99	202	89	113	65	22	43	197	99	98	84	42	42	166	91	75	20	0	20	203	89	114	58	30	28	86	41	45	67	32	35	283	184	99
9557	chr4	154959288	154961288	+	7331	37	7294	9470	58	9412	6096	21	6075	3253	30	3223	7086	30	7056	6655	37	6618	7067	29	7038	4693	105	4588	8093	52	8041	3699	15	3684	4187	38	4149	2415	17	2398	6879	30	6849
9710	chr5	5693089	5695089	-	6425	51	6374	8329	58	8271	6150	29	6121	2585	14	2571	7824	61	7763	6746	69	6677	5484	36	5448	4980	100	4880	7309	59	7250	4465	31	4434	4648	29	4619	2818	32	2786	8116	62	8054
9711	chr5	5693326	5695326	-	6425	51	6374	8329	58	8271	6150	29	6121	2585	14	2571	7824	61	7763	6746	69	6677	5484	36	5448	4980	100	4880	7309	59	7250	4465	31	4434	4648	29	4619	2818	32	2786	8116	62	8054
9712	chr5	5693364	5695364	-	6425	51	6374	8329	58	8271	6150	29	6121	2585	14	2571	7824	61	7763	6746	69	6677	5484	36	5448	4980	100	4880	7309	59	7250	4465	31	4434	4648	29	4619	2818	32	2786	8116	62	8054
9713	chr5	5693568	5695568	-	6413	47	6366	8318	58	8260	6139	29	6110	2585	14	2571	7824	61	7763	6746	69	6677	5484	36	5448	4980	100	4880	7282	59	7223	4465	31	4434	4648	29	4619	2808	32	2776	8116	62	8054
9751	chr5	13397687	13399687	+	355	18	337	600	4	596	531	10	521	175	4	171	326	8	318	284	2	282	629	14	615	166	28	138	287	0	287	242	2	240	269	8	261	157	6	151	573	14	559
9752	chr5	13397996	13399996	+	355	18	337	600	4	596	531	10	521	175	4	171	326	8	318	284	2	282	629	14	615	166	28	138	287	0	287	242	2	240	269	8	261	157	6	151	573	14	559
9753	chr5	13398185	13400185	+	355	18	337	600	4	596	531	10	521	175	4	171	326	8	318	284	2	282	629	14	615	166	28	138	287	0	287	242	2	240	269	8	261	157	6	151	573	14	559
9754	chr5	13398308	13400308	+	355	18	337	600	4	596	531	10	521	175	4	171	326	8	318	284	2	282	629	14	615	166	28	138	287	0	287	242	2	240	269	8	261	157	6	151	573	14	559
9798	chr5	21736159	21738159	+	2077	0	2077	2295	16	2279	1858	11	1847	1203	5	1198	2266	21	2245	2149	14	2135	1606	12	1594	2012	73	1939	2794	4	2790	912	4	908	1269	2	1267	497	0	497	2736	20	2716
9879	chr5	24584990	24586990	+	1627	11	1616	4029	55	3974	3427	54	3373	1070	26	1044	2686	57	2629	2340	38	2302	2021	15	2006	113	24	89	2962	29	2933	1904	35	1869	2068	72	1996	686	8	678	2457	55	2402
10352	chr5	65335477	65337477	-	2429	8	2421	2242	19	2223	1936	13	1923	635	4	631	2975	9	2966	2413	10	2403	1801	19	1782	1187	31	1156	2632	20	2612	837	4	833	1236	9	1227	479	0	479	2743	27	2716
10491	chr5	76528306	76530306	+	1432	16	1416	1481	8	1473	1327	9	1318	791	8	783	1586	12	1574	1756	18	1738	1691	6	1685	1640	43	1597	2290	14	2276	870	6	864	1033	7	1026	533	0	533	2177	19	2158
10492	chr5	76528310	76530310	+	1432	16	1416	1481	8	1473	1327	9	1318	791	8	783	1586	12	1574	1756	18	1738	1691	6	1685	1640	43	1597	2290	14	2276	870	6	864	1033	7	1026	533	0	533	2177	19	2158
10640	chr5	93205454	93207454	-	5857	33	5824	8809	78	8731	8061	75	7986	4060	20	4040	9558	59	9499	8333	28	8305	6111	40	6071	6885	121	6764	9211	59	9152	4639	22	4617	5719	22	5697	3342	9	3333	8836	115	8721
10641	chr5	93205495	93207495	-	5857	33	5824	8718	78	8640	7986	75	7911	4060	20	4040	9558	59	9499	8333	28	8305	6111	40	6071	6885	121	6764	9211	59	9152	4639	22	4617	5719	22	5697	3342	9	3333	8836	115	8721
10758	chr5	104020796	104022796	-	954	6	948	1070	6	1064	1001	2	999	605	4	601	1130	4	1126	1017	11	1006	1036	4	1032	100	8	92	1157	2	1155	617	8	609	851	0	851	211	0	211	898	4	894
10870	chr5	108659330	108661330	+	1886	6	1880	3148	28	3120	2351	10	2341	874	4	870	2895	0	2895	2322	8	2314	2857	13	2844	1418	36	1382	2973	3	2970	1593	8	1585	1533	3	1530	1019	7	1012	3242	14	3228
10871	chr5	108659769	108661769	-	1886	6	1880	3148	28	3120	2351	10	2341	874	4	870	2895	0	2895	2322	8	2314	2857	13	2844	1418	36	1382	2973	3	2970	1593	8	1585	1533	3	1530	1019	7	1012	3242	14	3228
10872	chr5	108659827	108661827	-	1886	6	1880	3148	28	3120	2351	10	2341	874	4	870	2895	0	2895	2322	8	2314	2857	13	2844	1418	36	1382	2973	3	2970	1593	8	1585	1533	3	1530	1019	7	1012	3242	14	3228
10944	chr5	110977309	110979309	+	1221	78	1143	920	71	849	837	39	798	307	0	307	895	28	867	427	54	373	723	16	707	136	48	88	691	34	657	649	51	598	668	4	664	162	22	140	933	35	898
10984	chr5	113078991	113080991	-	687	331	356	785	280	505	352	82	270	300	60	240	710	193	517	355	129	226	554	128	426	28	28	0	637	199	438	134	30	104	295	38	257	160	54	106	306	124	182
11226	chr5	121007419	121009419	-	840	67	773	1060	72	988	668	42	626	160	32	128	769	107	662	571	63	508	771	64	707	62	28	34	897	65	832	456	46	410	428	61	367	141	22	119	792	77	715
11370	chr5	123748414	123750414	-	1549	16	1533	2393	15	2378	1420	65	1355	538	0	538	1703	20	1683	1470	7	1463	1311	6	1305	651	76	575	2428	9	2419	1268	4	1264	1273	6	1267	358	2	356	1671	36	1635
11371	chr5	123748417	123750417	-	1549	16	1533	2393	15	2378	1420	65	1355	538	0	538	1703	20	1683	1470	7	1463	1311	6	1305	651	76	575	2428	9	2419	1268	4	1264	1273	6	1267	358	2	356	1671	36	1635
11372	chr5	123748689	123750689	+	1549	16	1533	2393	15	2378	1420	65	1355	538	0	538	1703	20	1683	1470	7	1463	1311	6	1305	651	76	575	2428	9	2419	1268	4	1264	1273	6	1267	358	2	356	1671	36	1635
11373	chr5	123748690	123750690	+	1549	16	1533	2393	15	2378	1420	65	1355	538	0	538	1703	20	1683	1470	7	1463	1311	6	1305	651	76	575	2428	9	2419	1268	4	1264	1273	6	1267	358	2	356	1671	36	1635
11374	chr5	123748694	123750694	+	1549	16	1533	2393	15	2378	1420	65	1355	538	0	538	1703	20	1683	1470	7	1463	1311	6	1305	651	76	575	2428	9	2419	1268	4	1264	1273	6	1267	358	2	356	1671	36	1635
11375	chr5	123748725	123750725	+	1549	16	1533	2393	15	2378	1420	65	1355	538	0	538	1703	20	1683	1470	7	1463	1311	6	1305	651	76	575	2428	9	2419	1268	4	1264	1273	6	1267	358	2	356	1671	36	1635
11631	chr5	135688144	135690144	+	5163	63	5100	5787	33	5754	4419	56	4363	1650	10	1640	4605	36	4569	4894	56	4838	4649	35	4614	2828	77	2751	5844	40	5804	1944	11	1933	3542	6	3536	1755	17	1738	6437	46	6391
11841	chr5	140320552	140322552	-	5336	33	5303	5671	33	5638	4611	38	4573	2142	48	2094	4539	19	4520	4738	21	4717	4933	41	4892	3798	90	3708	5833	81	5752	2682	9	2673	3196	15	3181	1670	12	1658	5480	40	5440
11842	chr5	140320577	140322577	-	5336	33	5303	5671	33	5638	4611	38	4573	2142	48	2094	4539	19	4520	4738	21	4717	4933	41	4892	3798	90	3708	5833	81	5752	2682	9	2673	3196	15	3181	1670	12	1658	5480	40	5440
11843	chr5	140320586	140322586	-	5336	33	5303	5671	33	5638	4611	38	4573	2142	48	2094	4539	19	4520	4738	21	4717	4933	41	4892	3798	90	3708	5833	81	5752	2682	9	2673	3196	15	3181	1670	12	1658	5480	40	5440
11844	chr5	140320626	140322626	+	5336	33	5303	5671	33	5638	4611	38	4573	2142	48	2094	4539	19	4520	4738	21	4717	4933	41	4892	3798	90	3708	5833	81	5752	2682	9	2673	3196	15	3181	1670	12	1658	5480	40	5440
11943	chr5	143526993	143528993	-	6042	39	6003	7546	35	7511	5493	28	5465	2742	19	2723	6926	12	6914	6474	16	6458	5873	28	5845	5427	94	5333	7151	47	7104	2967	6	2961	4046	19	4027	2476	14	2462	7066	86	6980
11944	chr5	143527117	143529117	-	6042	39	6003	7546	35	7511	5493	28	5465	2742	19	2723	6926	12	6914	6474	16	6458	5873	28	5845	5427	94	5333	7151	47	7104	2967	6	2961	4046	19	4027	2476	14	2462	7066	86	6980
12073	chr5	149143262	149145262	+	1005	256	749	1038	153	885	957	80	877	242	38	204	1073	115	958	425	67	358	1026	230	796	39	39	0	1032	144	888	570	78	492	600	99	501	70	6	64	698	87	611
12499	chr6	42348620	42350620	+	7339	77	7262	8992	79	8913	8089	115	7974	4479	21	4458	9344	105	9239	7630	24	7606	8037	70	7967	5996	155	5841	11257	94	11163	5688	46	5642	6487	30	6457	2967	15	2952	9252	112	9140
12500	chr6	42348827	42350827	+	7339	77	7262	8992	79	8913	8089	115	7974	4479	21	4458	9344	105	9239	7630	24	7606	8037	70	7967	5996	155	5841	11257	94	11163	5688	46	5642	6487	30	6457	2967	15	2952	9252	112	9140
12833	chr6	82773454	82775454	-	5489	57	5432	6598	37	6561	4915	31	4884	1690	20	1670	4882	22	4860	3712	25	3687	5151	27	5124	1897	40	1857	5031	56	4975	1886	8	1878	2349	13	2336	1192	6	1186	5099	45	5054
12933	chr6	85501994	85503994	-	1374	16	1358	1689	29	1660	1376	25	1351	1003	12	991	1639	36	1603	1556	23	1533	1579	21	1558	1453	87	1366	2004	47	1957	733	10	723	1146	16	1130	360	0	360	2166	21	2145
13120	chr6	94282917	94284917	-	5791	55	5736	8088	48	8040	6809	70	6739	3616	21	3595	8203	55	8148	8084	77	8007	6581	26	6555	4713	157	4556	8259	109	8150	4827	39	4788	4361	47	4314	2095	16	2079	7122	140	6982
13121	chr6	94282920	94284920	-	5791	55	5736	8088	48	8040	6809	70	6739	3616	21	3595	8203	55	8148	8084	77	8007	6581	26	6555	4713	157	4556	8259	109	8150	4827	39	4788	4361	47	4314	2095	16	2079	7122	140	6982
13122	chr6	94283033	94285033	+	5686	55	5631	7636	48	7588	6713	70	6643	3514	21	3493	8011	41	7970	7917	75	7842	6305	26	6279	4713	157	4556	8030	101	7929	4827	39	4788	4301	43	4258	2095	16	2079	6993	140	6853
13283	chr6	113739681	113741681	-	814	14	800	1510	9	1501	1208	23	1185	405	7	398	1623	18	1605	741	4	737	1013	10	1003	131	10	121	1480	25	1455	636	0	636	482	11	471	261	5	256	1160	21	1139
13340	chr6	115852341	115854341	-	2579	44	2535	3062	73	2989	3022	68	2954	951	5	946	3496	42	3454	2305	40	2265	2760	29	2731	1591	87	1504	3843	65	3778	1948	37	1911	1965	17	1948	1420	13	1407	3594	25	3569
13341	chr6	115852435	115854435	-	2579	44	2535	3062	73	2989	3022	68	2954	951	5	946	3496	42	3454	2305	40	2265	2760	29	2731	1591	87	1504	3843	65	3778	1948	37	1911	1965	17	1948	1420	13	1407	3594	25	3569
13342	chr6	115852438	115854438	-	2579	44	2535	3062	73	2989	3022	68	2954	951	5	946	3496	42	3454	2305	40	2265	2760	29	2731	1591	87	1504	3843	65	3778	1948	37	1911	1965	17	1948	1420	13	1407	3594	25	3569
13343	chr6	115852439	115854439	-	2579	44	2535	3062	73	2989	3022	68	2954	951	5	946	3496	42	3454	2305	40	2265	2760	29	2731	1591	87	1504	3843	65	3778	1948	37	1911	1965	17	1948	1420	13	1407	3594	25	3569
13344	chr6	115852454	115854454	+	2579	44	2535	3062	73	2989	3022	68	2954	951	5	946	3496	42	3454	2305	40	2265	2760	29	2731	1591	87	1504	3843	65	3778	1948	37	1911	1965	17	1948	1420	13	1407	3594	25	3569
13345	chr6	115852474	115854474	+	2579	44	2535	3062	73	2989	3022	68	2954	951	5	946	3496	42	3454	2305	40	2265	2760	29	2731	1591	87	1504	3843	65	3778	1948	37	1911	1965	17	1948	1420	13	1407	3594	25	3569
13346	chr6	115852527	115854527	+	2579	44	2535	3062	73	2989	3022	68	2954	951	5	946	3496	42	3454	2305	40	2265	2760	29	2731	1591	87	1504	3843	65	3778	1948	37	1911	1965	17	1948	1420	13	1407	3594	25	3569
13366	chr6	116460178	116462178	-	1011	18	993	1076	32	1044	1270	18	1252	560	4	556	1290	34	1256	835	7	828	1227	9	1218	537	50	487	1295	38	1257	358	11	347	798	2	796	235	8	227	1446	40	1406
13468	chr6	121182651	121184651	+	561	0	561	398	2	396	547	3	544	230	0	230	1014	3	1011	446	11	435	957	9	948	416	34	382	599	19	580	390	4	386	464	6	458	279	0	279	720	0	720
13469	chr6	121182657	121184657	+	561	0	561	398	2	396	547	3	544	230	0	230	1014	3	1011	446	11	435	957	9	948	416	34	382	599	19	580	390	4	386	464	6	458	279	0	279	720	0	720
13470	chr6	121182666	121184666	+	561	0	561	398	2	396	547	3	544	230	0	230	1014	3	1011	446	11	435	957	9	948	416	34	382	599	19	580	390	4	386	464	6	458	279	0	279	720	0	720
13668	chr6	134829198	134831198	+	2036	12	2024	3232	15	3217	2483	13	2470	924	8	916	2620	0	2620	1929	9	1920	2152	1	2151	963	25	938	2736	12	2724	1674	5	1669	1037	4	1033	729	2	727	2323	11	2312
13669	chr6	134829414	134831414	+	2036	12	2024	3232	15	3217	2483	13	2470	924	8	916	2620	0	2620	1929	9	1920	2152	1	2151	963	25	938	2736	12	2724	1674	5	1669	1037	4	1033	729	2	727	2323	11	2312
13679	chr6	135064661	135066661	+	1362	34	1328	2110	112	1998	912	19	893	217	8	209	1460	178	1282	240	7	233	1630	80	1550	36	32	4	1519	65	1454	444	13	431	717	52	665	250	0	250	1137	23	1114
13693	chr6	136172822	136174822	-	1911	105	1806	1967	76	1891	1485	79	1406	390	24	366	1830	87	1743	956	69	887	1303	75	1228	456	55	401	1545	62	1483	816	39	777	664	19	645	393	14	379	1557	48	1509
13808	chr6	146795009	146797009	+	1205	121	1084	1807	101	1706	1225	30	1195	254	34	220	1473	78	1395	373	50	323	946	64	882	30	24	6	1160	107	1053	473	33	440	642	35	607	60	18	42	1426	80	1346
13809	chr6	146795011	146797011	+	1205	121	1084	1807	101	1706	1225	30	1195	254	34	220	1473	78	1395	373	50	323	946	64	882	30	24	6	1160	107	1053	473	33	440	642	35	607	60	18	42	1426	80	1346
13810	chr6	146795012	146797012	+	1205	121	1084	1807	101	1706	1225	30	1195	254	34	220	1473	78	1395	373	50	323	946	64	882	30	24	6	1160	107	1053	473	33	440	642	35	607	60	18	42	1426	80	1346
14094	chr7	16220190	16222190	-	502	4	498	665	18	647	311	0	311	37	7	30	343	4	339	433	0	433	417	1	416	58	16	42	874	27	847	197	0	197	353	12	341	45	0	45	498	5	493
14095	chr7	16220993	16222993	-	502	4	498	665	18	647	311	0	311	37	7	30	343	4	339	433	0	433	417	1	416	58	16	42	874	27	847	197	0	197	353	12	341	45	0	45	498	5	493
14096	chr7	16221032	16223032	-	502	4	498	665	18	647	311	0	311	37	7	30	343	4	339	433	0	433	417	1	416	58	16	42	874	27	847	197	0	197	353	12	341	45	0	45	498	5	493
14097	chr7	16221079	16223079	-	502	4	498	665	18	647	311	0	311	37	7	30	343	4	339	433	0	433	417	1	416	58	16	42	874	27	847	197	0	197	353	12	341	45	0	45	498	5	493
14138	chr7	16814888	16816888	+	4804	28	4776	6813	60	6753	4588	20	4568	2348	4	2344	4296	27	4269	4145	13	4132	4486	15	4471	3408	79	3329	5130	20	5110	2223	5	2218	3219	15	3204	1453	4	1449	4631	26	4605
14139	chr7	16815129	16817129	+	6065	41	6024	8468	66	8402	5846	26	5820	2803	4	2799	5417	33	5384	5442	14	5428	5362	19	5343	4335	81	4254	6667	50	6617	2824	12	2812	3957	19	3938	1867	11	1856	5933	39	5894
14140	chr7	16815732	16817732	-	6102	41	6061	8514	66	8448	5891	26	5865	2817	4	2813	5443	33	5410	5457	14	5443	5384	19	5365	4335	81	4254	6692	50	6642	2849	12	2837	3957	19	3938	1867	11	1856	5959	39	5920
14141	chr7	16815788	16817788	-	6102	41	6061	8514	66	8448	5891	26	5865	2817	4	2813	5443	33	5410	5457	14	5443	5384	19	5365	4335	81	4254	6692	50	6642	2849	12	2837	3957	19	3938	1867	11	1856	5959	39	5920
14270	chr7	24315666	24317666	-	1205	14	1191	1725	10	1715	1523	15	1508	857	34	823	1357	9	1348	1497	18	1479	1251	9	1242	1162	41	1121	1772	14	1758	735	8	727	1004	2	1002	738	0	738	1753	18	1735
14271	chr7	24315692	24317692	-	1205	14	1191	1725	10	1715	1523	15	1508	857	34	823	1357	9	1348	1497	18	1479	1251	9	1242	1162	41	1121	1772	14	1758	735	8	727	1004	2	1002	738	0	738	1753	18	1735
14272	chr7	24315693	24317693	-	1205	14	1191	1725	10	1715	1523	15	1508	857	34	823	1357	9	1348	1497	18	1479	1251	9	1242	1162	41	1121	1772	14	1758	735	8	727	1004	2	1002	738	0	738	1753	18	1735
14442	chr7	27858825	27860825	+	622	1	621	913	4	909	889	4	885	367	0	367	851	20	831	853	7	846	747	2	745	191	10	181	1097	15	1082	599	8	591	708	1	707	209	0	209	1005	13	992
14443	chr7	27858826	27860826	+	622	1	621	913	4	909	889	4	885	367	0	367	851	20	831	853	7	846	747	2	745	191	10	181	1097	15	1082	599	8	591	708	1	707	209	0	209	1005	13	992
14585	chr7	29782949	29784949	+	1933	22	1911	3288	16	3272	2301	12	2289	1313	2	1311	2570	20	2550	3024	43	2981	2563	21	2542	2395	94	2301	3039	24	3015	1483	12	1471	1404	7	1397	918	13	905	2489	56	2433
14652	chr7	30587726	30589726	-	12010	93	11917	14271	134	14137	11301	150	11151	6081	66	6015	11813	101	11712	11513	61	11452	10249	103	10146	7548	155	7393	12971	103	12868	6585	38	6547	7761	60	7701	3552	28	3524	11432	159	11273
14753	chr7	35584582	35586582	-	7073	99	6974	8763	74	8689	7772	65	7707	3416	27	3389	7023	75	6948	5518	58	5460	6433	74	6359	2700	69	2631	8227	95	8132	3301	34	3267	5009	45	4964	1920	10	1910	7101	74	7027
14754	chr7	35585225	35587225	+	5241	99	5142	6813	98	6715	6200	93	6107	2458	41	2417	5530	91	5439	4648	61	4587	5099	96	5003	2975	105	2870	6218	113	6105	2844	46	2798	3944	56	3888	1934	19	1915	5283	106	5177
14755	chr7	35585246	35587246	+	5058	99	4959	6578	97	6481	5996	87	5909	2393	41	2352	5365	89	5276	4500	59	4441	4927	96	4831	2951	105	2846	6027	110	5917	2750	44	2706	3846	54	3792	1874	19	1855	5086	101	4985
14879	chr7	44552708	44554708	-	3184	23	3161	3522	10	3512	2576	14	2562	1056	3	1053	3412	10	3402	2342	13	2329	2595	18	2577	1432	22	1410	3036	26	3010	1965	8	1957	2104	12	2092	997	3	994	2958	16	2942
14880	chr7	44552965	44554965	-	3184	23	3161	3522	10	3512	2576	14	2562	1056	3	1053	3412	10	3402	2342	13	2329	2595	18	2577	1432	22	1410	3036	26	3010	1965	8	1957	2104	12	2092	997	3	994	2958	16	2942
14881	chr7	44552968	44554968	-	3184	23	3161	3522	10	3512	2576	14	2562	1056	3	1053	3412	10	3402	2342	13	2329	2595	18	2577	1432	22	1410	3036	26	3010	1965	8	1957	2104	12	2092	997	3	994	2958	16	2942
15017	chr7	45570185	45572185	+	1933	13	1920	2214	17	2197	1183	7	1176	475	2	473	1421	7	1414	1446	13	1433	1418	10	1408	1376	71	1305	1314	2	1312	1358	5	1353	896	2	894	608	6	602	1573	2	1571
15018	chr7	45570278	45572278	+	1933	13	1920	2214	17	2197	1183	7	1176	475	2	473	1421	7	1414	1446	13	1433	1418	10	1408	1376	71	1305	1314	2	1312	1358	5	1353	896	2	894	608	6	602	1573	2	1571
15021	chr7	45618330	45620330	-	561	506	55	604	570	34	350	312	38	108	106	2	524	441	83	223	203	20	248	221	27	60	40	20	391	348	43	148	132	16	222	216	6	16	14	2	354	328	26
15022	chr7	45618350	45620350	-	561	506	55	604	570	34	350	312	38	108	106	2	524	441	83	223	203	20	248	221	27	60	40	20	391	348	43	148	132	16	222	216	6	16	14	2	354	328	26
15098	chr7	46709651	46711651	-	237	0	237	2115	9	2106	259	2	257	546	4	542	335	5	330	1192	4	1188	965	0	965	643	90	553	1938	67	1871	232	0	232	821	0	821	458	0	458	1686	8	1678
15099	chr7	46709671	46711671	-	237	0	237	2115	9	2106	259	2	257	546	4	542	335	5	330	1192	4	1188	965	0	965	643	90	553	1938	67	1871	232	0	232	821	0	821	458	0	458	1686	8	1678
15100	chr7	46709691	46711691	-	237	0	237	2115	9	2106	259	2	257	546	4	542	335	5	330	1192	4	1188	965	0	965	643	90	553	1938	67	1871	232	0	232	821	0	821	458	0	458	1686	8	1678
15101	chr7	46709692	46711692	-	237	0	237	2115	9	2106	259	2	257	546	4	542	335	5	330	1192	4	1188	965	0	965	643	90	553	1938	67	1871	232	0	232	821	0	821	458	0	458	1686	8	1678
15233	chr7	65692161	65694161	-	3794	23	3771	5208	52	5156	3971	27	3944	2541	114	2427	5873	42	5831	4586	32	4554	4078	28	4050	3316	69	3247	5321	17	5304	2778	10	2768	3186	18	3168	1661	5	1656	6533	41	6492
15234	chr7	65692416	65694416	+	3794	23	3771	5208	52	5156	3971	27	3944	2541	114	2427	5873	42	5831	4586	32	4554	4078	28	4050	3316	69	3247	5321	17	5304	2778	10	2768	3186	18	3168	1661	5	1656	6533	41	6492
15328	chr7	78782089	78784089	-	1566	24	1542	2054	5	2049	2020	14	2006	1159	9	1150	1866	14	1852	1352	10	1342	1589	26	1563	657	52	605	1808	16	1792	1270	0	1270	1222	2	1220	275	2	273	2645	40	2605
15329	chr7	78782130	78784130	+	1566	24	1542	2054	5	2049	2020	14	2006	1159	9	1150	1866	14	1852	1352	10	1342	1589	26	1563	657	52	605	1808	16	1792	1270	0	1270	1222	2	1220	275	2	273	2645	40	2605
15330	chr7	78782173	78784173	+	1566	24	1542	2054	5	2049	2020	14	2006	1159	9	1150	1866	14	1852	1352	10	1342	1589	26	1563	657	52	605	1808	16	1792	1270	0	1270	1222	2	1220	275	2	273	2645	40	2605
15595	chr7	97370593	97372593	+	694	0	694	755	2	753	485	2	483	220	4	216	645	0	645	377	0	377	798	10	788	377	16	361	559	0	559	357	1	356	525	0	525	165	0	165	753	2	751
15596	chr7	97370616	97372616	+	694	0	694	755	2	753	485	2	483	220	4	216	645	0	645	377	0	377	798	10	788	377	16	361	559	0	559	357	1	356	525	0	525	165	0	165	753	2	751
15624	chr7	98480264	98482264	+	361	31	330	410	25	385	302	14	288	137	9	128	201	2	199	242	3	239	196	0	196	20	4	16	311	2	309	149	8	141	184	2	182	85	0	85	371	21	350
15829	chr7	105580924	105582924	-	2214	14	2200	3069	18	3051	2143	14	2129	1062	6	1056	2464	8	2456	1215	2	1213	2325	20	2305	460	14	446	2363	7	2356	1240	3	1237	1573	13	1560	485	3	482	2114	9	2105
15998	chr7	116040138	116042138	-	1094	110	984	2002	88	1914	1682	57	1625	622	40	582	2158	159	1999	777	77	700	1779	76	1703	252	54	198	2204	109	2095	1084	23	1061	742	29	713	352	20	332	1713	92	1621
16002	chr7	116236776	116238776	-	4850	47	4803	5693	48	5645	4697	59	4638	1835	15	1820	5823	76	5747	4379	54	4325	5024	65	4959	3472	94	3378	5575	74	5501	3275	33	3242	3635	38	3597	1595	19	1576	5053	67	4986
16003	chr7	116237069	116239069	-	4850	47	4803	5693	48	5645	4697	59	4638	1835	15	1820	5823	76	5747	4379	54	4325	5024	65	4959	3472	94	3378	5575	74	5501	3275	33	3242	3635	38	3597	1595	19	1576	5053	67	4986
16274	chr7	127392378	127394378	-	1139	19	1120	1947	11	1936	1055	15	1040	459	0	459	1521	13	1508	902	4	898	1311	10	1301	451	22	429	1298	7	1291	461	2	459	658	5	653	344	2	342	1583	18	1565
16275	chr7	127392621	127394621	-	1139	19	1120	1947	11	1936	1055	15	1040	459	0	459	1521	13	1508	902	4	898	1311	10	1301	451	22	429	1298	7	1291	461	2	459	658	5	653	344	2	342	1583	18	1565
16276	chr7	127392662	127394662	-	1139	19	1120	1947	11	1936	1055	15	1040	459	0	459	1521	13	1508	902	4	898	1311	10	1301	451	22	429	1298	7	1291	461	2	459	658	5	653	344	2	342	1583	18	1565
16530	chr7	140035321	140037321	-	4661	38	4623	6329	42	6287	5635	59	5576	2530	14	2516	6034	46	5988	4568	22	4546	4109	16	4093	2738	87	2651	7527	43	7484	3492	6	3486	5028	18	5010	1924	10	1914	7479	139	7340
16531	chr7	140035350	140037350	-	4661	38	4623	6329	42	6287	5635	59	5576	2530	14	2516	6034	46	5988	4568	22	4546	4109	16	4093	2738	87	2651	7527	43	7484	3492	6	3486	5028	18	5010	1924	10	1914	7479	139	7340
16532	chr7	140035390	140037390	+	4661	38	4623	6329	42	6287	5635	59	5576	2530	14	2516	6034	46	5988	4568	22	4546	4109	16	4093	2738	87	2651	7527	43	7484	3492	6	3486	5028	18	5010	1924	10	1914	7479	139	7340
16533	chr7	140035513	140037513	+	4661	38	4623	6329	42	6287	5635	59	5576	2530	14	2516	6034	46	5988	4568	22	4546	4109	16	4093	2738	87	2651	7527	43	7484	3492	6	3486	5028	18	5010	1924	10	1914	7479	139	7340
16534	chr7	140035674	140037674	-	4661	38	4623	6329	42	6287	5635	59	5576	2530	14	2516	6034	46	5988	4568	22	4546	4109	16	4093	2738	87	2651	7527	43	7484	3492	6	3486	5028	18	5010	1924	10	1914	7479	139	7340
16535	chr7	140035819	140037819	+	4661	38	4623	6329	42	6287	5635	59	5576	2530	14	2516	6034	46	5988	4568	22	4546	4109	16	4093	2738	87	2651	7527	43	7484	3492	6	3486	5028	18	5010	1924	10	1914	7479	139	7340
16599	chr7	141220493	141222493	-	3028	84	2944	3389	113	3276	3224	168	3056	1234	29	1205	3193	90	3103	2801	68	2733	2873	83	2790	1416	128	1288	3327	106	3221	1731	28	1703	2322	53	2269	836	23	813	2909	94	2815
16695	chr7	142441467	142443467	+	240	204	36	257	220	37	175	143	32	10	6	4	156	127	29	133	114	19	65	42	23	10	0	10	151	115	36	92	84	8	14	12	2	27	27	0	90	78	12
16834	chr8	3620282	3622282	-	3022	53	2969	3216	42	3174	2656	28	2628	1071	7	1064	3037	33	3004	2220	7	2213	3198	59	3139	596	35	561	3517	28	3489	1064	13	1051	2481	13	2468	611	3	608	2570	32	2538
16835	chr8	3620296	3622296	-	3022	53	2969	3216	42	3174	2656	28	2628	1071	7	1064	3037	33	3004	2220	7	2213	3198	59	3139	596	35	561	3517	28	3489	1064	13	1051	2481	13	2468	611	3	608	2570	32	2538
16836	chr8	3620335	3622335	-	3022	53	2969	3216	42	3174	2656	28	2628	1071	7	1064	3037	33	3004	2220	7	2213	3198	59	3139	596	35	561	3517	28	3489	1064	13	1051	2481	13	2468	611	3	608	2570	32	2538
16837	chr8	3620550	3622550	+	3022	53	2969	3216	42	3174	2656	28	2628	1071	7	1064	3037	33	3004	2220	7	2213	3198	59	3139	596	35	561	3517	28	3489	1064	13	1051	2481	13	2468	611	3	608	2570	32	2538
16881	chr8	4612169	4614169	+	783	5	778	822	4	818	792	5	787	505	0	505	839	2	837	637	0	637	570	0	570	207	19	188	763	0	763	402	5	397	351	0	351	288	0	288	536	13	523
16882	chr8	4612339	4614339	+	783	5	778	822	4	818	792	5	787	505	0	505	839	2	837	637	0	637	570	0	570	207	19	188	763	0	763	402	5	397	351	0	351	288	0	288	536	13	523
17041	chr8	22059074	22061074	-	2353	11	2342	3080	8	3072	2527	9	2518	709	0	709	2824	5	2819	1646	4	1642	2612	23	2589	240	6	234	3088	17	3071	1066	6	1060	1404	8	1396	729	4	725	2977	20	2957
17042	chr8	22059720	22061720	+	2353	11	2342	3080	8	3072	2527	9	2518	709	0	709	2824	5	2819	1646	4	1642	2612	23	2589	240	6	234	3088	17	3071	1066	6	1060	1404	8	1396	729	4	725	2977	20	2957
17043	chr8	22059776	22061776	+	2353	11	2342	3080	8	3072	2527	9	2518	709	0	709	2824	5	2819	1646	4	1642	2612	23	2589	240	6	234	3088	17	3071	1066	6	1060	1404	8	1396	729	4	725	2977	20	2957
17334	chr8	46009597	46011597	+	117	10	107	158	15	143	155	12	143	42	2	40	128	7	121	49	9	40	109	5	104	14	6	8	161	10	151	64	3	61	114	10	104	10	0	10	133	2	131
17335	chr8	46009601	46011601	+	117	10	107	158	15	143	155	12	143	42	2	40	128	7	121	49	9	40	109	5	104	14	6	8	161	10	151	64	3	61	114	10	104	10	0	10	133	2	131
17336	chr8	46010945	46012945	+	117	10	107	158	15	143	155	12	143	42	2	40	128	7	121	49	9	40	109	5	104	14	6	8	161	10	151	64	3	61	114	10	104	10	0	10	133	2	131
17524	chr8	69886392	69888392	-	2160	237	1923	2657	262	2395	2294	178	2116	596	48	548	1737	154	1583	904	89	815	1921	101	1820	135	29	106	1845	142	1703	756	70	686	1253	133	1120	566	69	497	1740	176	1564
17560	chr8	70281890	70283890	+	5955	62	5893	7625	138	7487	5103	125	4978	2726	11	2715	7417	88	7329	4814	146	4668	5377	71	5306	3068	233	2835	6660	34	6626	2832	22	2810	3611	35	3576	2340	49	2291	7531	57	7474
17561	chr8	70281998	70283998	+	5955	62	5893	7625	138	7487	5103	125	4978	2726	11	2715	7417	88	7329	4814	146	4668	5377	71	5306	3068	233	2835	6660	34	6626	2832	22	2810	3611	35	3576	2340	49	2291	7531	57	7474
17562	chr8	70282501	70284501	+	5955	62	5893	7625	138	7487	5103	125	4978	2726	11	2715	7417	88	7329	4814	146	4668	5377	71	5306	3068	233	2835	6660	34	6626	2832	22	2810	3611	35	3576	2340	49	2291	7531	57	7474
17829	chr8	82773126	82775126	-	809	0	809	1219	16	1203	2095	4	2091	403	0	403	1857	19	1838	1403	2	1401	1284	5	1279	548	51	497	1850	5	1845	536	0	536	539	2	537	284	0	284	1685	17	1668
17832	chr8	82862355	82864355	+	4867	36	4831	5858	37	5821	6134	39	6095	3990	13	3977	6544	47	6497	5041	48	4993	4825	15	4810	4072	161	3911	6236	113	6123	3902	20	3882	4446	26	4420	1710	11	1699	7516	33	7483
17871	chr8	83954428	83956428	-	4329	33	4296	7048	42	7006	7754	93	7661	2380	14	2366	7540	72	7468	5410	30	5380	5649	68	5581	2771	86	2685	6847	41	6806	3399	31	3368	3817	24	3793	1886	4	1882	7126	36	7090
17872	chr8	83954693	83956693	+	4329	33	4296	7048	42	7006	7754	93	7661	2380	14	2366	7540	72	7468	5410	30	5380	5649	68	5581	2771	86	2685	6847	41	6806	3399	31	3368	3817	24	3793	1886	4	1882	7126	36	7090
18012	chr8	86884257	86886257	-	3885	25	3860	5269	29	5240	5187	27	5160	2238	13	2225	5956	29	5927	4247	12	4235	4712	15	4697	3834	92	3742	6620	35	6585	3011	19	2992	3158	26	3132	1463	1	1462	5081	16	5065
18013	chr8	86884258	86886258	-	3885	25	3860	5269	29	5240	5187	27	5160	2238	13	2225	5956	29	5927	4247	12	4235	4712	15	4697	3834	92	3742	6620	35	6585	3011	19	2992	3158	26	3132	1463	1	1462	5081	16	5065
18329	chr8	106010477	106012477	+	4513	25	4488	4752	40	4712	4116	53	4063	2008	2	2006	3759	24	3735	3694	11	3683	4348	44	4304	1750	93	1657	5789	21	5768	1899	8	1891	2513	15	2498	807	6	801	4204	21	4183
18330	chr8	106010486	106012486	-	4513	25	4488	4752	40	4712	4116	53	4063	2008	2	2006	3759	24	3735	3694	11	3683	4348	44	4304	1750	93	1657	5789	21	5768	1899	8	1891	2513	15	2498	807	6	801	4204	21	4183
18331	chr8	106010712	106012712	+	4513	25	4488	4752	40	4712	4116	53	4063	2008	2	2006	3759	24	3735	3694	11	3683	4348	44	4304	1750	93	1657	5789	21	5768	1899	8	1891	2513	15	2498	807	6	801	4204	21	4183
18435	chr8	110845599	110847599	+	2159	48	2111	4060	41	4019	3428	81	3347	1282	2	1280	3593	44	3549	1782	13	1769	2611	46	2565	1480	100	1380	3642	34	3608	2003	31	1972	1808	48	1760	1058	22	1036	3445	41	3404
18436	chr8	110845803	110847803	-	2159	48	2111	4060	41	4019	3428	81	3347	1282	2	1280	3593	44	3549	1782	13	1769	2611	46	2565	1480	100	1380	3642	34	3608	2003	31	1972	1808	48	1760	1058	22	1036	3445	41	3404
18437	chr8	110845806	110847806	-	2159	48	2111	4060	41	4019	3428	81	3347	1282	2	1280	3593	44	3549	1782	13	1769	2611	46	2565	1480	100	1380	3642	34	3608	2003	31	1972	1808	48	1760	1058	22	1036	3445	41	3404
18438	chr8	110846007	110848007	+	2159	48	2111	3979	29	3950	3346	72	3274	1272	2	1270	3535	38	3497	1782	13	1769	2590	43	2547	1480	100	1380	3574	30	3544	1989	31	1958	1796	48	1748	1037	22	1015	3445	41	3404
18439	chr8	110846023	110848023	+	2159	48	2111	3969	29	3940	3336	72	3264	1272	2	1270	3525	38	3487	1782	13	1769	2590	43	2547	1480	100	1380	3564	30	3534	1989	31	1958	1796	48	1748	1037	22	1015	3445	41	3404
18506	chr8	114438634	114440634	+	2012	4	2008	2768	0	2768	1202	10	1192	1198	4	1194	2573	8	2565	2456	7	2449	2274	11	2263	1613	30	1583	2300	17	2283	927	4	923	1307	6	1301	981	0	981	3009	15	2994
18507	chr8	114438636	114440636	+	2012	4	2008	2768	0	2768	1202	10	1192	1198	4	1194	2573	8	2565	2456	7	2449	2274	11	2263	1613	30	1583	2300	17	2283	927	4	923	1307	6	1301	981	0	981	3009	15	2994
18508	chr8	114438637	114440637	+	2012	4	2008	2768	0	2768	1202	10	1192	1198	4	1194	2573	8	2565	2456	7	2449	2274	11	2263	1613	30	1583	2300	17	2283	927	4	923	1307	6	1301	981	0	981	3009	15	2994
18509	chr8	114438638	114440638	+	2012	4	2008	2768	0	2768	1202	10	1192	1198	4	1194	2573	8	2565	2456	7	2449	2274	11	2263	1613	30	1583	2300	17	2283	927	4	923	1307	6	1301	981	0	981	3009	15	2994
18510	chr8	114438651	114440651	+	2012	4	2008	2768	0	2768	1202	10	1192	1198	4	1194	2573	8	2565	2456	7	2449	2274	11	2263	1613	30	1583	2300	17	2283	927	4	923	1307	6	1301	981	0	981	3009	15	2994
18590	chr8	120113151	120115151	+	7813	71	7742	10027	105	9922	7306	58	7248	4777	26	4751	9106	93	9013	8960	20	8940	9319	69	9250	7835	201	7634	8994	54	8940	4784	45	4739	6171	17	6154	3478	35	3443	11700	86	11614
18719	chr8	123235209	123237209	-	1072	4	1068	1357	4	1353	1611	13	1598	600	12	588	1510	13	1497	609	13	596	1070	10	1060	153	12	141	1388	12	1376	909	12	897	409	8	401	216	0	216	1372	10	1362
18720	chr8	123235235	123237235	-	1072	4	1068	1357	4	1353	1611	13	1598	600	12	588	1510	13	1497	609	13	596	1070	10	1060	153	12	141	1388	12	1376	909	12	897	409	8	401	216	0	216	1372	10	1362
18721	chr8	123235247	123237247	-	1072	4	1068	1357	4	1353	1611	13	1598	600	12	588	1510	13	1497	609	13	596	1070	10	1060	153	12	141	1388	12	1376	909	12	897	409	8	401	216	0	216	1372	10	1362
18742	chr8	123514182	123516182	-	4582	67	4515	4743	47	4696	2838	10	2828	1486	21	1465	3150	9	3141	3060	18	3042	3621	10	3611	2266	73	2193	3811	31	3780	2254	28	2226	2445	21	2424	1223	6	1217	3104	21	3083
18743	chr8	123514455	123516455	-	4582	67	4515	4743	47	4696	2838	10	2828	1486	21	1465	3150	9	3141	3060	18	3042	3621	10	3611	2266	73	2193	3811	31	3780	2254	28	2226	2445	21	2424	1223	6	1217	3104	21	3083
19565	chr9	50602849	50604849	-	2861	25	2836	3507	50	3457	2743	11	2732	1240	10	1230	3092	33	3059	2553	46	2507	2748	24	2724	2421	117	2304	3397	21	3376	2224	16	2208	2001	7	1994	985	8	977	3892	14	3878
19566	chr9	50602900	50604900	+	2861	25	2836	3507	50	3457	2743	11	2732	1240	10	1230	3092	33	3059	2553	46	2507	2748	24	2724	2421	117	2304	3397	21	3376	2224	16	2208	2001	7	1994	985	8	977	3892	14	3878
19571	chr9	50658780	50660780	-	5237	41	5196	6562	72	6490	6127	19	6108	2633	20	2613	4922	69	4853	5312	30	5282	4882	29	4853	3262	103	3159	7340	22	7318	2998	27	2971	3398	16	3382	1530	4	1526	7431	20	7411
19572	chr9	50659014	50661014	+	5237	41	5196	6562	72	6490	6127	19	6108	2633	20	2613	4922	69	4853	5312	30	5282	4882	29	4853	3262	103	3159	7340	22	7318	2998	27	2971	3398	16	3382	1530	4	1526	7431	20	7411
19630	chr9	53535671	53537671	-	4272	10	4262	5626	10	5616	4548	20	4528	2352	4	2348	6144	43	6101	5548	49	5499	4646	15	4631	2528	123	2405	6378	32	6346	2616	11	2605	3600	50	3550	1952	6	1946	6541	40	6501
19631	chr9	53535816	53537816	-	4272	10	4262	5626	10	5616	4548	20	4528	2352	4	2348	6144	43	6101	5548	49	5499	4646	15	4631	2528	123	2405	6378	32	6346	2616	11	2605	3600	50	3550	1952	6	1946	6541	40	6501
19632	chr9	53536019	53538019	+	4272	10	4262	5626	10	5616	4548	20	4528	2352	4	2348	6144	43	6101	5548	49	5499	4646	15	4631	2528	123	2405	6378	32	6346	2616	11	2605	3600	50	3550	1952	6	1946	6541	40	6501
19633	chr9	53536046	53538046	+	4224	10	4214	5574	10	5564	4490	20	4470	2324	4	2320	6088	41	6047	5508	49	5459	4634	15	4619	2508	123	2385	6290	32	6258	2582	11	2571	3566	50	3516	1938	6	1932	6472	40	6432
19775	chr9	57764860	57766860	-	10345	45	10300	12293	49	12244	11320	44	11276	5152	54	5098	10810	75	10735	9479	91	9388	9254	85	9169	8375	188	8187	12594	85	12509	6112	48	6064	6756	24	6732	4464	22	4442	12052	65	11987
19883	chr9	62340342	62342342	+	3343	8	3335	5087	21	5066	3969	22	3947	1514	4	1510	3319	33	3286	2909	14	2895	2042	10	2032	1312	30	1282	4523	19	4504	1487	8	1479	1507	2	1505	1191	8	1183	3912	49	3863
19884	chr9	62340929	62342929	+	4194	10	4184	5826	29	5797	4479	25	4454	1623	4	1619	4204	25	4179	3244	6	3238	2350	11	2339	1508	30	1478	5245	26	5219	1876	11	1865	1659	4	1655	1278	10	1268	4897	70	4827
19885	chr9	62341079	62343079	+	3743	10	3733	4926	27	4899	3905	25	3880	1392	4	1388	3545	21	3524	2884	2	2882	2108	9	2099	1480	30	1450	4357	25	4332	1531	10	1521	1552	4	1548	1184	10	1174	4025	66	3959
19963	chr9	65390652	65392652	-	389	37	352	2191	58	2133	1079	178	901	300	103	197	1437	107	1330	1271	60	1211	2584	44	2540	167	120	47	936	22	914	216	18	198	678	5	673	192	44	148	2532	110	2422
20123	chr9	73967391	73969391	-	542	24	518	720	11	709	499	9	490	258	18	240	618	18	600	319	4	315	451	16	435	299	26	273	577	21	556	261	6	255	181	2	179	92	2	90	631	7	624
20124	chr9	73968136	73970136	-	542	24	518	720	11	709	499	9	490	258	18	240	618	18	600	319	4	315	451	16	435	299	26	273	577	21	556	261	6	255	181	2	179	92	2	90	631	7	624
20125	chr9	73968137	73970137	-	542	24	518	720	11	709	499	9	490	258	18	240	618	18	600	319	4	315	451	16	435	299	26	273	577	21	556	261	6	255	181	2	179	92	2	90	631	7	624
20238	chr9	85841379	85843379	+	1932	36	1896	2554	45	2509	2132	43	2089	1107	2	1105	2691	86	2605	1856	21	1835	2069	33	2036	238	44	194	2579	15	2564	1319	15	1304	1531	15	1516	464	8	456	2322	70	2252
20389	chr9	99242161	99244161	+	2698	34	2664	3263	35	3228	3184	18	3166	877	15	862	4020	29	3991	1859	14	1845	2139	9	2130	1052	34	1018	4167	19	4148	1668	14	1654	2040	24	2016	568	2	566	2837	13	2824
20390	chr9	99242467	99244467	+	2676	28	2648	3244	27	3217	3146	18	3128	860	11	849	3997	25	3972	1833	4	1829	2117	5	2112	1042	32	1010	4139	19	4120	1657	10	1647	2008	24	1984	568	2	566	2788	11	2777
20391	chr9	99242496	99244496	+	2676	28	2648	3244	27	3217	3146	18	3128	860	11	849	3997	25	3972	1833	4	1829	2117	5	2112	1042	32	1010	4139	19	4120	1657	10	1647	2008	24	1984	568	2	566	2788	11	2777
20608	chr9	107769490	107771490	-	1936	0	1936	2753	8	2745	2631	15	2616	1339	16	1323	2224	5	2219	1771	10	1761	2261	14	2247	615	46	569	2132	8	2124	1256	1	1255	1431	8	1423	652	2	650	2996	24	2972
20609	chr9	107770002	107772002	-	1936	0	1936	2753	8	2745	2631	15	2616	1339	16	1323	2224	5	2219	1771	10	1761	2261	14	2247	615	46	569	2132	8	2124	1256	1	1255	1431	8	1423	652	2	650	2996	24	2972
20610	chr9	107770005	107772005	-	1936	0	1936	2753	8	2745	2631	15	2616	1339	16	1323	2224	5	2219	1771	10	1761	2261	14	2247	615	46	569	2132	8	2124	1256	1	1255	1431	8	1423	652	2	650	2996	24	2972
20611	chr9	107770006	107772006	-	1936	0	1936	2753	8	2745	2631	15	2616	1339	16	1323	2224	5	2219	1771	10	1761	2261	14	2247	615	46	569	2132	8	2124	1256	1	1255	1431	8	1423	652	2	650	2996	24	2972
20612	chr9	107770008	107772008	-	1936	0	1936	2753	8	2745	2631	15	2616	1339	16	1323	2224	5	2219	1771	10	1761	2261	14	2247	615	46	569	2132	8	2124	1256	1	1255	1431	8	1423	652	2	650	2996	24	2972
20613	chr9	107770009	107772009	-	1936	0	1936	2753	8	2745	2631	15	2616	1339	16	1323	2224	5	2219	1771	10	1761	2261	14	2247	615	46	569	2132	8	2124	1256	1	1255	1431	8	1423	652	2	650	2996	24	2972
20637	chr9	108048266	108050266	+	1803	16	1787	2089	16	2073	2459	4	2455	585	2	583	2073	16	2057	1750	4	1746	1350	14	1336	911	87	824	2119	10	2109	1138	0	1138	1397	4	1393	632	0	632	2035	2	2033
20638	chr9	108048289	108050289	+	1803	16	1787	2089	16	2073	2459	4	2455	585	2	583	2073	16	2057	1750	4	1746	1350	14	1336	911	87	824	2119	10	2109	1138	0	1138	1397	4	1393	632	0	632	2035	2	2033
20925	chr9	118505191	118507191	+	6632	30	6602	7592	57	7535	6211	30	6181	2626	14	2612	7257	35	7222	5169	17	5152	5586	49	5537	3963	69	3894	8238	75	8163	3587	19	3568	4351	22	4329	1707	12	1695	6261	40	6221
20926	chr9	118505192	118507192	+	6632	30	6602	7592	57	7535	6211	30	6181	2626	14	2612	7257	35	7222	5169	17	5152	5586	49	5537	3963	69	3894	8238	75	8163	3587	19	3568	4351	22	4329	1707	12	1695	6261	40	6221
20927	chr9	118505193	118507193	+	6632	30	6602	7592	57	7535	6211	30	6181	2626	14	2612	7257	35	7222	5169	17	5152	5586	49	5537	3963	69	3894	8238	75	8163	3587	19	3568	4351	22	4329	1707	12	1695	6261	40	6221
20928	chr9	118505245	118507245	+	6632	30	6602	7592	57	7535	6211	30	6181	2626	14	2612	7257	35	7222	5169	17	5152	5586	49	5537	3963	69	3894	8238	75	8163	3587	19	3568	4351	22	4329	1707	12	1695	6261	40	6221
20929	chr9	118505259	118507259	+	6632	30	6602	7592	57	7535	6211	30	6181	2626	14	2612	7257	35	7222	5169	17	5152	5586	49	5537	3963	69	3894	8238	75	8163	3587	19	3568	4351	22	4329	1707	12	1695	6261	40	6221
20930	chr9	118505269	118507269	+	6632	30	6602	7592	57	7535	6211	30	6181	2626	14	2612	7257	35	7222	5169	17	5152	5586	49	5537	3963	69	3894	8238	75	8163	3587	19	3568	4351	22	4329	1707	12	1695	6261	40	6221
20931	chr9	118505317	118507317	+	6632	30	6602	7592	57	7535	6211	30	6181	2626	14	2612	7257	35	7222	5169	17	5152	5586	49	5537	3963	69	3894	8238	75	8163	3587	19	3568	4351	22	4329	1707	12	1695	6261	40	6221
20952	chr9	119155924	119157924	-	2345	142	2203	3808	156	3652	1943	56	1887	1165	49	1116	2789	117	2672	1757	77	1680	2167	63	2104	279	56	223	3859	131	3728	934	59	875	1727	46	1681	1013	40	973	1778	88	1690
20953	chr9	119156085	119158085	-	2345	142	2203	3808	156	3652	1943	56	1887	1165	49	1116	2789	117	2672	1757	77	1680	2167	63	2104	279	56	223	3859	131	3728	934	59	875	1727	46	1681	1013	40	973	1778	88	1690
20954	chr9	119156093	119158093	-	2345	142	2203	3808	156	3652	1943	56	1887	1165	49	1116	2789	117	2672	1757	77	1680	2167	63	2104	279	56	223	3859	131	3728	934	59	875	1727	46	1681	1013	40	973	1778	88	1690
21294	chr10	21373758	21375758	-	396	325	71	438	370	68	335	273	62	155	137	18	394	339	55	259	217	42	337	285	52	279	197	82	379	321	58	176	156	20	126	108	18	86	70	16	527	426	101
21753	chr10	63429097	63431097	+	3380	21	3359	3854	19	3835	3473	14	3459	742	10	732	3144	16	3128	2043	4	2039	3262	19	3243	1049	56	993	3722	15	3707	1196	11	1185	2216	7	2209	537	0	537	3119	17	3102
21874	chr10	76031400	76033400	+	1350	8	1342	1294	10	1284	915	4	911	738	67	671	1275	10	1265	1519	6	1513	1442	2	1440	1134	62	1072	1382	2	1380	499	0	499	934	2	932	550	6	544	1735	22	1713
21875	chr10	76031611	76033611	+	1350	8	1342	1294	10	1284	915	4	911	738	67	671	1275	10	1265	1519	6	1513	1442	2	1440	1134	62	1072	1382	2	1380	499	0	499	934	2	932	550	6	544	1735	22	1713
21918	chr10	77580766	77582766	+	1757	18	1739	1543	6	1537	1547	4	1543	367	4	363	1397	12	1385	1478	13	1465	899	14	885	737	62	675	1977	19	1958	970	4	966	736	2	734	362	10	352	1238	28	1210
22127	chr10	80601879	80603879	+	4419	67	4352	6189	23	6166	4854	40	4814	2270	42	2228	4315	29	4286	4760	16	4744	5447	43	5404	2621	77	2544	5255	37	5218	2583	8	2575	3304	24	3280	1529	2	1527	5066	21	5045
22128	chr10	80601881	80603881	+	4419	67	4352	6189	23	6166	4854	40	4814	2270	42	2228	4315	29	4286	4760	16	4744	5447	43	5404	2621	77	2544	5255	37	5218	2583	8	2575	3304	24	3280	1529	2	1527	5066	21	5045
22171	chr10	80856124	80858124	+	225	73	152	273	94	179	180	62	118	34	16	18	208	71	137	111	35	76	236	75	161	16	2	14	146	37	109	152	46	106	135	45	90	20	6	14	229	55	174
22239	chr10	81415297	81417297	-	1079	101	978	1391	105	1286	1002	73	929	541	32	509	1041	61	980	711	70	641	917	85	832	397	72	325	1071	83	988	521	39	482	793	52	741	267	27	240	1110	97	1013
22260	chr10	81573738	81575738	+	1918	8	1910	2770	14	2756	2203	9	2194	1026	17	1009	2456	11	2445	1725	16	1709	1966	26	1940	813	38	775	2426	11	2415	1080	5	1075	1808	11	1797	632	1	631	2320	43	2277
22261	chr10	81574168	81576168	+	1972	8	1964	2919	15	2904	2348	9	2339	1090	23	1067	2570	11	2559	1784	17	1767	2058	36	2022	813	38	775	2578	11	2567	1133	8	1125	1860	12	1848	661	3	658	2443	49	2394
22262	chr10	81574170	81576170	+	1972	8	1964	2919	15	2904	2348	9	2339	1090	23	1067	2570	11	2559	1784	17	1767	2058	36	2022	813	38	775	2578	11	2567	1133	8	1125	1860	12	1848	661	3	658	2443	49	2394
22263	chr10	81574172	81576172	+	1972	8	1964	2919	15	2904	2348	9	2339	1090	23	1067	2570	11	2559	1784	17	1767	2058	36	2022	813	38	775	2578	11	2567	1133	8	1125	1860	12	1848	661	3	658	2443	49	2394
22264	chr10	81574174	81576174	+	1972	8	1964	2919	15	2904	2348	9	2339	1090	23	1067	2570	11	2559	1784	17	1767	2058	36	2022	813	38	775	2578	11	2567	1133	8	1125	1860	12	1848	661	3	658	2443	49	2394
22265	chr10	81574176	81576176	+	1972	8	1964	2919	15	2904	2348	9	2339	1090	23	1067	2570	11	2559	1784	17	1767	2058	36	2022	813	38	775	2578	11	2567	1133	8	1125	1860	12	1848	661	3	658	2443	49	2394
22266	chr10	81574180	81576180	+	1972	8	1964	2919	15	2904	2348	9	2339	1090	23	1067	2570	11	2559	1784	17	1767	2058	36	2022	813	38	775	2578	11	2567	1133	8	1125	1860	12	1848	661	3	658	2443	49	2394
22267	chr10	81574181	81576181	+	1972	8	1964	2919	15	2904	2348	9	2339	1090	23	1067	2570	11	2559	1784	17	1767	2058	36	2022	813	38	775	2578	11	2567	1133	8	1125	1860	12	1848	661	3	658	2443	49	2394
22268	chr10	81574182	81576182	+	1972	8	1964	2919	15	2904	2348	9	2339	1090	23	1067	2570	11	2559	1784	17	1767	2058	36	2022	813	38	775	2578	11	2567	1133	8	1125	1860	12	1848	661	3	658	2443	49	2394
22269	chr10	81574183	81576183	+	1972	8	1964	2919	15	2904	2348	9	2339	1090	23	1067	2570	11	2559	1784	17	1767	2058	36	2022	813	38	775	2578	11	2567	1133	8	1125	1860	12	1848	661	3	658	2443	49	2394
22270	chr10	81574184	81576184	+	1972	8	1964	2919	15	2904	2348	9	2339	1090	23	1067	2570	11	2559	1784	17	1767	2058	36	2022	813	38	775	2578	11	2567	1133	8	1125	1860	12	1848	661	3	658	2443	49	2394
22271	chr10	81574185	81576185	+	1972	8	1964	2919	15	2904	2348	9	2339	1090	23	1067	2570	11	2559	1784	17	1767	2058	36	2022	813	38	775	2578	11	2567	1133	8	1125	1860	12	1848	661	3	658	2443	49	2394
22272	chr10	81574186	81576186	+	1972	8	1964	2919	15	2904	2348	9	2339	1090	23	1067	2570	11	2559	1784	17	1767	2058	36	2022	813	38	775	2578	11	2567	1133	8	1125	1860	12	1848	661	3	658	2443	49	2394
22273	chr10	81574257	81576257	+	1972	8	1964	2919	15	2904	2348	9	2339	1090	23	1067	2570	11	2559	1784	17	1767	2058	36	2022	813	38	775	2578	11	2567	1133	8	1125	1860	12	1848	661	3	658	2443	49	2394
22274	chr10	81574286	81576286	+	1972	8	1964	2919	15	2904	2348	9	2339	1090	23	1067	2570	11	2559	1784	17	1767	2058	36	2022	813	38	775	2578	11	2567	1133	8	1125	1860	12	1848	661	3	658	2443	49	2394
22335	chr10	84575946	84577946	+	2838	16	2822	4255	10	4245	3338	29	3309	1453	22	1431	3728	25	3703	2785	22	2763	3486	31	3455	1110	48	1062	3862	25	3837	2071	4	2067	2435	16	2419	1224	2	1222	3328	18	3310
22611	chr10	115361262	115363262	-	2854	17	2837	3808	24	3784	3055	12	3043	2052	6	2046	3566	7	3559	3225	5	3220	2762	37	2725	3193	105	3088	4039	27	4012	1876	2	1874	2391	10	2381	1381	3	1378	3186	36	3150
22612	chr10	115361272	115363272	-	2854	17	2837	3808	24	3784	3055	12	3043	2052	6	2046	3566	7	3559	3225	5	3220	2762	37	2725	3193	105	3088	4039	27	4012	1876	2	1874	2391	10	2381	1381	3	1378	3186	36	3150
22613	chr10	115361293	115363293	-	2854	17	2837	3808	24	3784	3055	12	3043	2052	6	2046	3566	7	3559	3225	5	3220	2762	37	2725	3193	105	3088	4039	27	4012	1876	2	1874	2391	10	2381	1381	3	1378	3186	36	3150
22614	chr10	115361522	115363522	-	2854	17	2837	3808	24	3784	3055	12	3043	2052	6	2046	3566	7	3559	3225	5	3220	2762	37	2725	3193	105	3088	4039	27	4012	1876	2	1874	2391	10	2381	1381	3	1378	3186	36	3150
22615	chr10	115361524	115363524	-	2854	17	2837	3808	24	3784	3055	12	3043	2052	6	2046	3566	7	3559	3225	5	3220	2762	37	2725	3193	105	3088	4039	27	4012	1876	2	1874	2391	10	2381	1381	3	1378	3186	36	3150
22698	chr10	121351296	121353296	-	3654	53	3601	4993	40	4953	3324	20	3304	1837	9	1828	4508	61	4447	4079	31	4048	3353	33	3320	3697	114	3583	4780	68	4712	2157	21	2136	3062	38	3024	1603	12	1591	4149	60	4089
22699	chr10	121351297	121353297	-	3654	53	3601	4993	40	4953	3324	20	3304	1837	9	1828	4508	61	4447	4079	31	4048	3353	33	3320	3697	114	3583	4780	68	4712	2157	21	2136	3062	38	3024	1603	12	1591	4149	60	4089
22700	chr10	121351299	121353299	-	3654	53	3601	4993	40	4953	3324	20	3304	1837	9	1828	4508	61	4447	4079	31	4048	3353	33	3320	3697	114	3583	4780	68	4712	2157	21	2136	3062	38	3024	1603	12	1591	4149	60	4089
22701	chr10	121351301	121353301	-	3591	53	3538	4870	40	4830	3255	20	3235	1778	9	1769	4408	55	4353	3981	31	3950	3254	33	3221	3629	106	3523	4620	68	4552	2073	19	2054	2988	38	2950	1577	12	1565	4007	60	3947
22805	chr10	127287771	127289771	-	929	0	929	1786	16	1770	1000	6	994	561	0	561	1198	11	1187	669	8	661	1130	0	1130	544	30	514	1569	13	1556	333	4	329	1045	8	1037	577	6	571	1983	12	1971
22806	chr10	127288033	127290033	-	929	0	929	1786	16	1770	1000	6	994	561	0	561	1198	11	1187	669	8	661	1130	0	1130	544	30	514	1569	13	1556	333	4	329	1045	8	1037	577	6	571	1983	12	1971
22847	chr10	128231062	128233062	+	972	4	968	1468	12	1456	544	3	541	328	2	326	1015	2	1013	962	22	940	655	10	645	428	24	404	1073	6	1067	458	2	456	654	0	654	452	2	450	1051	3	1048
23170	chr11	16256356	16258356	+	1558	6	1552	1886	10	1876	1679	6	1673	1228	4	1224	2009	5	2004	1327	7	1320	1634	17	1617	941	22	919	2184	18	2166	917	2	915	1450	12	1438	929	5	924	2839	11	2828
23171	chr11	16256723	16258723	+	1558	6	1552	1886	10	1876	1679	6	1673	1228	4	1224	2009	5	2004	1327	7	1320	1634	17	1617	941	22	919	2184	18	2166	917	2	915	1450	12	1438	929	5	924	2839	11	2828
23172	chr11	16507484	16509484	-	2376	31	2345	3362	24	3338	3049	25	3024	1202	11	1191	3893	10	3883	2457	13	2444	3386	19	3367	1995	47	1948	4075	31	4044	2253	7	2246	1807	12	1795	1046	3	1043	4456	31	4425
23284	chr11	28583324	28585324	-	2121	2	2119	3180	27	3153	2903	67	2836	720	4	716	3386	27	3359	1849	0	1849	2515	24	2491	852	44	808	3339	33	3306	1609	9	1600	1733	1	1732	787	9	778	2525	11	2514
23638	chr11	54302823	54304823	+	5160	57	5103	6187	56	6131	4798	54	4744	1977	24	1953	5582	49	5533	5579	53	5526	4371	79	4292	4302	158	4144	5876	52	5824	3247	27	3220	3696	28	3668	1786	14	1772	5441	53	5388
23639	chr11	54303203	54305203	+	5160	57	5103	6187	56	6131	4798	54	4744	1977	24	1953	5582	49	5533	5579	53	5526	4371	79	4292	4302	158	4144	5876	52	5824	3247	27	3220	3696	28	3668	1786	14	1772	5441	53	5388
23772	chr11	59947147	59949147	-	2313	8	2305	2741	16	2725	2938	10	2928	1301	30	1271	3061	22	3039	2115	9	2106	2403	12	2391	851	22	829	3178	17	3161	1235	11	1224	1934	6	1928	763	8	755	3343	14	3329
23773	chr11	59947213	59949213	+	2313	8	2305	2741	16	2725	2938	10	2928	1301	30	1271	3061	22	3039	2115	9	2106	2403	12	2391	851	22	829	3178	17	3161	1235	11	1224	1934	6	1928	763	8	755	3343	14	3329
23907	chr11	63131802	63133802	+	1575	2	1573	1975	20	1955	1441	2	1439	862	0	862	1817	13	1804	1700	26	1674	2195	14	2181	1280	56	1224	1757	8	1749	938	4	934	907	6	901	771	0	771	2614	6	2608
23983	chr11	69322873	69324873	-	1493	17	1476	2886	40	2846	2518	12	2506	823	10	813	2377	21	2356	1503	12	1491	2295	18	2277	834	32	802	2716	41	2675	1051	10	1041	1177	6	1171	794	10	784	3037	26	3011
23984	chr11	69322893	69324893	-	1493	17	1476	2886	40	2846	2518	12	2506	823	10	813	2377	21	2356	1503	12	1491	2295	18	2277	834	32	802	2716	41	2675	1051	10	1041	1177	6	1171	794	10	784	3037	26	3011
23985	chr11	69322985	69324985	+	1493	17	1476	2886	40	2846	2518	12	2506	823	10	813	2377	21	2356	1503	12	1491	2295	18	2277	834	32	802	2716	41	2675	1051	10	1041	1177	6	1171	794	10	784	3037	26	3011
24196	chr11	71749625	71751625	+	5111	47	5064	7714	73	7641	6122	36	6086	3292	14	3278	7403	82	7321	6452	51	6401	5776	37	5739	2699	53	2646	7632	38	7594	3750	30	3720	4270	28	4242	2410	19	2391	8501	49	8452
24197	chr11	71749702	71751702	+	5352	50	5302	8069	83	7986	6409	45	6364	3423	14	3409	7674	82	7592	6712	55	6657	6069	41	6028	2879	67	2812	7957	42	7915	3888	32	3856	4425	31	4394	2505	22	2483	8899	65	8834
24198	chr11	71749859	71751859	+	5501	56	5445	8391	92	8299	6736	47	6689	3499	14	3485	7894	84	7810	6905	55	6850	6390	45	6345	3026	67	2959	8147	42	8105	3996	32	3964	4525	31	4494	2558	22	2536	9129	71	9058
24199	chr11	71749869	71751869	+	5501	56	5445	8391	92	8299	6736	47	6689	3499	14	3485	7894	84	7810	6905	55	6850	6390	45	6345	3026	67	2959	8147	42	8105	3996	32	3964	4525	31	4494	2558	22	2536	9129	71	9058
24200	chr11	71750380	71752380	+	5501	56	5445	8482	96	8386	6869	54	6815	3499	14	3485	7973	91	7882	6905	55	6850	6466	46	6420	3026	67	2959	8177	44	8133	3996	32	3964	4525	31	4494	2558	22	2536	9129	71	9058
24464	chr11	78342494	78344494	+	3971	25	3946	4793	24	4769	3191	32	3159	2131	28	2103	3778	35	3743	4321	36	4285	3546	16	3530	3031	90	2941	5219	44	5175	1714	19	1695	2075	10	2065	1516	5	1511	4347	25	4322
24617	chr11	84066467	84068467	-	7000	23	6977	7605	50	7555	5375	47	5328	2249	0	2249	6128	30	6098	6593	35	6558	6494	45	6449	6541	153	6388	6937	59	6878	4076	18	4058	4026	10	4016	2493	10	2483	7712	120	7592
24618	chr11	84067357	84069357	-	7994	32	7962	8837	46	8791	6375	49	6326	2710	6	2704	7291	39	7252	7558	62	7496	7458	52	7406	7297	177	7120	8135	70	8065	4636	24	4612	4586	44	4542	2971	10	2961	8756	147	8609
24619	chr11	84067801	84069801	-	7979	29	7950	8729	44	8685	6363	47	6316	2710	6	2704	7279	39	7240	7558	62	7496	7458	52	7406	7297	177	7120	8120	66	8054	4636	24	4612	4586	44	4542	2971	10	2961	8744	146	8598
24620	chr11	84067816	84069816	-	7979	29	7950	8729	44	8685	6363	47	6316	2710	6	2704	7279	39	7240	7558	62	7496	7458	52	7406	7297	177	7120	8120	66	8054	4636	24	4612	4586	44	4542	2971	10	2961	8744	146	8598
24713	chr11	86992762	86994762	-	7297	42	7255	9673	59	9614	6745	32	6713	3466	26	3440	7334	43	7291	7335	42	7293	7204	38	7166	5705	82	5623	8183	53	8130	3900	17	3883	4492	16	4476	2843	18	2825	7980	97	7883
24714	chr11	86992843	86994843	-	7277	42	7235	9625	59	9566	6716	32	6684	3466	26	3440	7324	43	7281	7335	42	7293	7204	38	7166	5705	82	5623	8183	53	8130	3900	17	3883	4492	16	4476	2843	18	2825	7970	97	7873
24747	chr11	87851928	87853928	+	1221	2	1219	1445	8	1437	1493	7	1486	624	10	614	1364	22	1342	1829	6	1823	1333	11	1322	1809	57	1752	1678	8	1670	857	4	853	818	4	814	549	2	547	1754	16	1738
24748	chr11	87851929	87853929	+	1221	2	1219	1445	8	1437	1493	7	1486	624	10	614	1364	22	1342	1829	6	1823	1333	11	1322	1809	57	1752	1678	8	1670	857	4	853	818	4	814	549	2	547	1754	16	1738
24749	chr11	87852224	87854224	+	1221	2	1219	1445	8	1437	1493	7	1486	624	10	614	1364	22	1342	1829	6	1823	1333	11	1322	1809	57	1752	1678	8	1670	857	4	853	818	4	814	549	2	547	1754	16	1738
24769	chr11	88863586	88865586	-	4317	16	4301	6010	31	5979	4614	17	4597	2021	7	2014	4475	55	4420	4587	22	4565	4858	11	4847	2027	48	1979	5259	39	5220	2272	17	2255	3304	12	3292	1271	6	1265	5493	27	5466
25214	chr11	101174443	101176443	-	953	86	867	1494	159	1335	1355	62	1293	540	30	510	950	43	907	985	57	928	924	47	877	194	49	145	1337	50	1287	674	58	616	571	31	540	309	39	270	1184	59	1125
25257	chr11	101664540	101666540	+	2779	10	2769	4157	23	4134	2874	20	2854	1236	30	1206	3682	8	3674	2583	14	2569	2171	16	2155	1913	46	1867	3432	8	3424	1578	14	1564	1599	8	1591	896	8	888	3055	10	3045
25283	chr11	102155230	102157230	-	2273	19	2254	2472	14	2458	1814	2	1812	624	4	620	2361	24	2337	1403	9	1394	1518	15	1503	632	17	615	1787	10	1777	425	1	424	989	3	986	520	0	520	1608	9	1599
25284	chr11	102155407	102157407	-	2273	19	2254	2472	14	2458	1814	2	1812	624	4	620	2361	24	2337	1403	9	1394	1518	15	1503	632	17	615	1787	10	1777	425	1	424	989	3	986	520	0	520	1608	9	1599
25727	chr11	116229557	116231557	+	111	88	23	57	44	13	41	31	10	14	6	8	47	39	8	88	71	17	29	29	0	10	2	8	103	82	21	70	63	7	42	32	10	12	12	0	41	29	12
26190	chr12	13268100	13270100	+	1899	11	1888	2830	3	2827	2264	7	2257	1166	0	1166	3041	45	2996	2422	7	2415	3010	9	3001	898	34	864	3116	1	3115	1922	20	1902	1370	8	1362	926	2	924	3736	39	3697
26191	chr12	13268101	13270101	+	1899	11	1888	2830	3	2827	2264	7	2257	1166	0	1166	3041	45	2996	2422	7	2415	3010	9	3001	898	34	864	3116	1	3115	1922	20	1902	1370	8	1362	926	2	924	3736	39	3697
26192	chr12	13268126	13270126	+	1899	11	1888	2830	3	2827	2264	7	2257	1166	0	1166	3041	45	2996	2422	7	2415	3010	9	3001	898	34	864	3116	1	3115	1922	20	1902	1370	8	1362	926	2	924	3736	39	3697
26342	chr12	29527327	29529327	+	391	2	389	385	7	378	401	2	399	133	2	131	430	4	426	304	4	300	319	5	314	35	5	30	403	2	401	162	7	155	245	2	243	53	2	51	253	0	253
26343	chr12	29527328	29529328	+	391	2	389	385	7	378	401	2	399	133	2	131	430	4	426	304	4	300	319	5	314	35	5	30	403	2	401	162	7	155	245	2	243	53	2	51	253	0	253
26344	chr12	29527382	29529382	+	391	2	389	385	7	378	401	2	399	133	2	131	430	4	426	304	4	300	319	5	314	35	5	30	403	2	401	162	7	155	245	2	243	53	2	51	253	0	253
26345	chr12	29527383	29529383	+	391	2	389	385	7	378	401	2	399	133	2	131	430	4	426	304	4	300	319	5	314	35	5	30	403	2	401	162	7	155	245	2	243	53	2	51	253	0	253
26458	chr12	45073127	45075127	-	5158	49	5109	8308	85	8223	6779	35	6744	4074	72	4002	8574	94	8480	5139	55	5084	6603	63	6540	3210	78	3132	9069	118	8951	4930	39	4891	4551	40	4511	2750	21	2729	8834	31	8803
26459	chr12	45073483	45075483	-	5098	31	5067	8131	69	8062	6642	22	6620	4062	72	3990	8329	84	8245	5139	55	5084	6470	63	6407	3210	78	3132	8926	113	8813	4839	36	4803	4435	35	4400	2738	21	2717	8637	26	8611
26614	chr12	69227172	69229172	-	2894	33	2861	2866	22	2844	2800	28	2772	805	0	805	2677	9	2668	2363	5	2358	2380	24	2356	1763	77	1686	2370	20	2350	981	16	965	1507	29	1478	800	2	798	2324	52	2272
26615	chr12	69227190	69229190	-	2894	33	2861	2866	22	2844	2800	28	2772	805	0	805	2677	9	2668	2363	5	2358	2380	24	2356	1763	77	1686	2370	20	2350	981	16	965	1507	29	1478	800	2	798	2324	52	2272
26616	chr12	69227247	69229247	-	2894	33	2861	2866	22	2844	2800	28	2772	805	0	805	2677	9	2668	2363	5	2358	2380	24	2356	1763	77	1686	2370	20	2350	981	16	965	1507	29	1478	800	2	798	2324	52	2272
26694	chr12	72535145	72537145	+	2933	15	2918	2579	8	2571	2778	13	2765	1279	12	1267	2923	14	2909	2792	12	2780	3286	6	3280	1827	52	1775	3844	27	3817	2192	13	2179	2509	8	2501	850	12	838	3702	15	3687
26695	chr12	72535148	72537148	+	2933	15	2918	2579	8	2571	2778	13	2765	1279	12	1267	2923	14	2909	2792	12	2780	3286	6	3280	1827	52	1775	3844	27	3817	2192	13	2179	2509	8	2501	850	12	838	3702	15	3687
26696	chr12	72535356	72537356	+	2933	15	2918	2579	8	2571	2778	13	2765	1279	12	1267	2923	14	2909	2792	12	2780	3286	6	3280	1827	52	1775	3844	27	3817	2192	13	2179	2509	8	2501	850	12	838	3702	15	3687
27043	chr12	87146164	87148164	+	3396	2	3394	4719	40	4679	4438	25	4413	1829	6	1823	5367	38	5329	3939	24	3915	4244	16	4228	1681	97	1584	4917	44	4873	2521	4	2517	3180	26	3154	938	2	936	4781	43	4738
27044	chr12	87146418	87148418	+	3396	2	3394	4719	40	4679	4438	25	4413	1829	6	1823	5367	38	5329	3939	24	3915	4244	16	4228	1681	97	1584	4917	44	4873	2521	4	2517	3180	26	3154	938	2	936	4781	43	4738
27045	chr12	87146424	87148424	+	3396	2	3394	4719	40	4679	4438	25	4413	1829	6	1823	5367	38	5329	3939	24	3915	4244	16	4228	1681	97	1584	4917	44	4873	2521	4	2517	3180	26	3154	938	2	936	4781	43	4738
27109	chr12	98919573	98921573	+	1095	6	1089	1379	2	1377	910	2	908	439	0	439	1098	5	1093	883	0	883	1139	3	1136	722	16	706	1280	12	1268	506	2	504	740	4	736	469	0	469	1161	14	1147
27110	chr12	98919611	98921611	+	1095	6	1089	1379	2	1377	910	2	908	439	0	439	1098	5	1093	883	0	883	1139	3	1136	722	16	706	1280	12	1268	506	2	504	740	4	736	469	0	469	1161	14	1147
27465	chr12	112975264	112977264	+	2895	4	2891	4456	25	4431	4616	15	4601	1320	2	1318	4318	24	4294	3711	23	3688	3322	13	3309	1883	38	1845	4410	36	4374	2323	18	2305	2580	13	2567	1453	7	1446	4183	14	4169
27466	chr12	112975365	112977365	+	2895	4	2891	4456	25	4431	4616	15	4601	1320	2	1318	4318	24	4294	3711	23	3688	3322	13	3309	1883	38	1845	4410	36	4374	2323	18	2305	2580	13	2567	1453	7	1446	4183	14	4169
27467	chr12	112975481	112977481	+	2895	4	2891	4456	25	4431	4616	15	4601	1320	2	1318	4318	24	4294	3711	23	3688	3322	13	3309	1883	38	1845	4410	36	4374	2323	18	2305	2580	13	2567	1453	7	1446	4183	14	4169
27468	chr12	112975494	112977494	+	2895	4	2891	4456	25	4431	4616	15	4601	1320	2	1318	4318	24	4294	3711	23	3688	3322	13	3309	1883	38	1845	4410	36	4374	2323	18	2305	2580	13	2567	1453	7	1446	4183	14	4169
27469	chr12	112975562	112977562	+	2895	4	2891	4456	25	4431	4616	15	4601	1320	2	1318	4318	24	4294	3711	23	3688	3322	13	3309	1883	38	1845	4410	36	4374	2323	18	2305	2580	13	2567	1453	7	1446	4183	14	4169
27470	chr12	112975621	112977621	+	2895	4	2891	4456	25	4431	4616	15	4601	1320	2	1318	4318	24	4294	3711	23	3688	3322	13	3309	1883	38	1845	4410	36	4374	2323	18	2305	2580	13	2567	1453	7	1446	4183	14	4169
27691	chr13	23573190	23575190	-	1061	16	1045	1604	30	1574	1575	10	1565	595	48	547	1313	15	1298	1231	6	1225	1036	60	976	1362	168	1194	1495	24	1471	643	8	635	1033	28	1005	534	14	520	1242	48	1194
27692	chr13	23573380	23575380	+	1061	16	1045	1604	30	1574	1575	10	1565	595	48	547	1313	15	1298	1231	6	1225	1036	60	976	1362	168	1194	1495	24	1471	643	8	635	1033	28	1005	534	14	520	1242	48	1194
27751	chr13	30135448	30137448	+	2544	19	2525	3150	32	3118	2703	16	2687	1499	9	1490	3481	43	3438	2819	38	2781	2826	24	2802	1981	90	1891	3497	51	3446	2059	30	2029	1855	4	1851	783	6	777	3184	23	3161
27752	chr13	30135489	30137489	+	2544	19	2525	3150	32	3118	2703	16	2687	1499	9	1490	3481	43	3438	2819	38	2781	2826	24	2802	1981	90	1891	3497	51	3446	2059	30	2029	1855	4	1851	783	6	777	3184	23	3161
28317	chr13	66931703	66933703	-	5676	62	5614	8802	128	8674	7344	100	7244	3635	23	3612	8404	57	8347	8442	45	8397	7604	68	7536	5885	244	5641	10048	105	9943	4943	46	4897	6237	64	6173	3124	34	3090	10145	131	10014
28318	chr13	66931829	66933829	+	6192	62	6130	9363	130	9233	7736	100	7636	3881	25	3856	8832	61	8771	8785	45	8740	8080	86	7994	6114	244	5870	10600	109	10491	5367	48	5319	6623	66	6557	3373	36	3337	10763	133	10630
28319	chr13	66932021	66934021	-	6192	62	6130	9363	130	9233	7736	100	7636	3881	25	3856	8832	61	8771	8785	45	8740	8080	86	7994	6114	244	5870	10600	109	10491	5367	48	5319	6623	66	6557	3373	36	3337	10763	133	10630
28320	chr13	66932025	66934025	-	6192	62	6130	9363	130	9233	7736	100	7636	3881	25	3856	8832	61	8771	8785	45	8740	8080	86	7994	6114	244	5870	10600	109	10491	5367	48	5319	6623	66	6557	3373	36	3337	10763	133	10630
28321	chr13	66932072	66934072	-	6192	62	6130	9363	130	9233	7736	100	7636	3881	25	3856	8832	61	8771	8785	45	8740	8080	86	7994	6114	244	5870	10600	109	10491	5367	48	5319	6623	66	6557	3373	36	3337	10763	133	10630
28329	chr13	67608707	67610707	-	94	0	94	174	1	173	179	0	179	68	0	68	104	0	104	166	0	166	228	2	226	180	5	175	100	0	100	63	0	63	56	0	56	76	0	76	211	0	211
28819	chr13	113617564	113619564	-	8106	85	8021	10926	43	10883	7457	18	7439	4214	58	4156	9966	62	9904	10252	73	10179	7943	83	7860	8795	309	8486	10422	37	10385	6778	26	6752	6278	33	6245	3272	31	3241	10711	77	10634
28842	chr13	117601319	117603319	+	6838	59	6779	7701	51	7650	6682	47	6635	2713	15	2698	9024	101	8923	7679	52	7627	6524	52	6472	5025	111	4914	9510	91	9419	5712	51	5661	5576	33	5543	3171	31	3140	9034	86	8948
28843	chr13	117601333	117603333	-	6838	59	6779	7701	51	7650	6682	47	6635	2713	15	2698	9024	101	8923	7679	52	7627	6524	52	6472	5025	111	4914	9510	91	9419	5712	51	5661	5576	33	5543	3171	31	3140	9034	86	8948
29013	chr14	20545292	20547292	+	4280	20	4260	5958	26	5932	4835	33	4802	2578	5	2573	6868	25	6843	6165	36	6129	5553	22	5531	4563	75	4488	6567	54	6513	3495	7	3488	4191	27	4164	2115	4	2111	6857	50	6807
29014	chr14	20545568	20547568	-	4280	20	4260	5958	26	5932	4835	33	4802	2578	5	2573	6868	25	6843	6165	36	6129	5553	22	5531	4563	75	4488	6567	54	6513	3495	7	3488	4191	27	4164	2115	4	2111	6857	50	6807
29015	chr14	20545573	20547573	-	4280	20	4260	5958	26	5932	4835	33	4802	2578	5	2573	6868	25	6843	6165	36	6129	5553	22	5531	4563	75	4488	6567	54	6513	3495	7	3488	4191	27	4164	2115	4	2111	6857	50	6807
29053	chr14	21497811	21499811	+	2108	64	2044	4019	40	3979	3475	52	3423	1698	20	1678	3162	47	3115	2594	49	2545	3090	49	3041	1454	80	1374	3582	55	3527	1698	25	1673	2018	17	2001	1054	12	1042	3268	53	3215
29331	chr14	39471901	39473901	-	11127	153	10974	15539	197	15342	10240	87	10153	6642	78	6564	13730	159	13571	12754	144	12610	11279	103	11176	11661	284	11377	17590	195	17395	9053	102	8951	9821	139	9682	5583	60	5523	15172	163	15009
29332	chr14	39472088	39474088	-	11127	153	10974	15539	197	15342	10240	87	10153	6642	78	6564	13730	159	13571	12754	144	12610	11279	103	11176	11661	284	11377	17590	195	17395	9053	102	8951	9821	139	9682	5583	60	5523	15172	163	15009
29677	chr14	56667233	56669233	+	2727	44	2683	4482	83	4399	3915	64	3851	727	16	711	4610	60	4550	2683	30	2653	3159	31	3128	867	74	793	4553	83	4470	2330	57	2273	2158	21	2137	1248	6	1242	4646	68	4578
29678	chr14	56667234	56669234	+	2727	44	2683	4482	83	4399	3915	64	3851	727	16	711	4610	60	4550	2683	30	2653	3159	31	3128	867	74	793	4553	83	4470	2330	57	2273	2158	21	2137	1248	6	1242	4646	68	4578
29679	chr14	56667236	56669236	+	2727	44	2683	4482	83	4399	3915	64	3851	727	16	711	4610	60	4550	2683	30	2653	3159	31	3128	867	74	793	4553	83	4470	2330	57	2273	2158	21	2137	1248	6	1242	4646	68	4578
29680	chr14	56667247	56669247	+	2727	44	2683	4482	83	4399	3915	64	3851	727	16	711	4610	60	4550	2683	30	2653	3159	31	3128	867	74	793	4553	83	4470	2330	57	2273	2158	21	2137	1248	6	1242	4646	68	4578
29820	chr14	64587114	64589114	+	3152	55	3097	4124	32	4092	2840	28	2812	945	5	940	2973	38	2935	2010	12	1998	1839	28	1811	1406	61	1345	3308	68	3240	994	10	984	1677	4	1673	708	8	700	2957	12	2945
30363	chr15	12738961	12740961	-	3296	35	3261	3574	63	3511	2379	27	2352	879	0	879	2806	12	2794	2109	9	2100	2644	36	2608	1208	59	1149	3007	9	2998	1344	1	1343	1819	9	1810	523	4	519	3011	71	2940
30364	chr15	12738969	12740969	-	3296	35	3261	3574	63	3511	2379	27	2352	879	0	879	2806	12	2794	2109	9	2100	2644	36	2608	1208	59	1149	3007	9	2998	1344	1	1343	1819	9	1810	523	4	519	3011	71	2940
30365	chr15	12823657	12825657	-	6963	28	6935	9503	51	9452	8546	68	8478	3797	49	3748	9364	44	9320	8766	82	8684	7852	66	7786	7324	145	7179	11346	38	11308	5108	14	5094	6451	28	6423	3588	10	3578	10839	84	10755
30366	chr15	12823688	12825688	-	6963	28	6935	9503	51	9452	8546	68	8478	3797	49	3748	9364	44	9320	8766	82	8684	7852	66	7786	7324	145	7179	11346	38	11308	5108	14	5094	6451	28	6423	3588	10	3578	10839	84	10755
30367	chr15	12823803	12825803	+	6963	28	6935	9503	51	9452	8546	68	8478	3797	49	3748	9364	44	9320	8766	82	8684	7852	66	7786	7324	145	7179	11346	38	11308	5108	14	5094	6451	28	6423	3588	10	3578	10839	84	10755
30368	chr15	12823808	12825808	+	6963	28	6935	9503	51	9452	8546	68	8478	3797	49	3748	9364	44	9320	8766	82	8684	7852	66	7786	7324	145	7179	11346	38	11308	5108	14	5094	6451	28	6423	3588	10	3578	10839	84	10755
30369	chr15	12823814	12825814	+	6963	28	6935	9503	51	9452	8546	68	8478	3797	49	3748	9364	44	9320	8766	82	8684	7852	66	7786	7324	145	7179	11346	38	11308	5108	14	5094	6451	28	6423	3588	10	3578	10839	84	10755
30410	chr15	31600534	31602534	-	4527	35	4492	5141	37	5104	4248	21	4227	1951	38	1913	5831	45	5786	5164	72	5092	4343	45	4298	3835	107	3728	6041	42	5999	2525	35	2490	3554	32	3522	2072	12	2060	5051	71	4980
30411	chr15	31600804	31602804	-	4527	35	4492	5141	37	5104	4248	21	4227	1951	38	1913	5831	45	5786	5164	72	5092	4343	45	4298	3835	107	3728	6041	42	5999	2525	35	2490	3554	32	3522	2072	12	2060	5051	71	4980
30412	chr15	31601068	31603068	+	4499	35	4464	5102	35	5067	4222	21	4201	1951	38	1913	5792	40	5752	5164	72	5092	4316	45	4271	3835	107	3728	6021	42	5979	2525	35	2490	3554	32	3522	2072	12	2060	5028	71	4957
30413	chr15	31601115	31603115	+	4499	35	4464	5102	35	5067	4222	21	4201	1951	38	1913	5792	40	5752	5164	72	5092	4316	45	4271	3835	107	3728	6021	42	5979	2525	35	2490	3554	32	3522	2072	12	2060	5028	71	4957
30423	chr15	34081718	34083718	+	9352	34	9318	9725	57	9668	9480	41	9439	4423	47	4376	10172	37	10135	9534	36	9498	9473	56	9417	8126	102	8024	11047	68	10979	5567	27	5540	6637	28	6609	3106	7	3099	10736	44	10692
30424	chr15	34081819	34083819	+	9352	34	9318	9725	57	9668	9480	41	9439	4423	47	4376	10172	37	10135	9534	36	9498	9473	56	9417	8126	102	8024	11047	68	10979	5567	27	5540	6637	28	6609	3106	7	3099	10736	44	10692
30425	chr15	34081936	34083936	+	9352	34	9318	9725	57	9668	9480	41	9439	4423	47	4376	10172	37	10135	9534	36	9498	9473	56	9417	8126	102	8024	11047	68	10979	5567	27	5540	6637	28	6609	3106	7	3099	10736	44	10692
30426	chr15	34082032	34084032	-	9352	34	9318	9725	57	9668	9480	41	9439	4423	47	4376	10172	37	10135	9534	36	9498	9473	56	9417	8126	102	8024	11047	68	10979	5567	27	5540	6637	28	6609	3106	7	3099	10736	44	10692
30825	chr15	75981285	75983285	-	4522	82	4440	6547	62	6485	7072	129	6943	3142	16	3126	5551	169	5382	3803	30	3773	5257	107	5150	2857	208	2649	7175	50	7125	2468	41	2427	3775	113	3662	1904	30	1874	5502	109	5393
30954	chr15	76878216	76880216	+	1682	16	1666	2116	27	2089	1366	10	1356	569	2	567	1691	19	1672	1293	8	1285	1559	13	1546	449	12	437	1882	17	1865	751	8	743	564	2	562	293	1	292	1140	13	1127
30955	chr15	76878275	76880275	+	1682	16	1666	2116	27	2089	1366	10	1356	569	2	567	1691	19	1672	1293	8	1285	1559	13	1546	449	12	437	1882	17	1865	751	8	743	564	2	562	293	1	292	1140	13	1127
31354	chr15	85810544	85812544	-	2617	14	2603	3923	72	3851	2428	32	2396	1072	9	1063	3144	16	3128	2304	4	2300	2511	12	2499	1293	65	1228	2246	48	2198	1074	14	1060	1453	14	1439	1127	10	1117	2789	22	2767
31355	chr15	85810644	85812644	-	2617	14	2603	3923	72	3851	2428	32	2396	1072	9	1063	3144	16	3128	2304	4	2300	2511	12	2499	1293	65	1228	2246	48	2198	1074	14	1060	1453	14	1439	1127	10	1117	2789	22	2767
31356	chr15	85810697	85812697	-	2617	14	2603	3923	72	3851	2428	32	2396	1072	9	1063	3144	16	3128	2304	4	2300	2511	12	2499	1293	65	1228	2246	48	2198	1074	14	1060	1453	14	1439	1127	10	1117	2789	22	2767
31466	chr15	90679801	90681801	-	1522	20	1502	2078	14	2064	1345	9	1336	688	2	686	1822	17	1805	1671	14	1657	1476	8	1468	1394	38	1356	1911	6	1905	900	2	898	1086	0	1086	643	2	641	1881	57	1824
32096	chr16	14704858	14706858	+	438	5	433	903	7	896	652	0	652	158	4	154	565	2	563	264	6	258	894	7	887	107	10	97	963	8	955	208	3	205	152	0	152	113	3	110	1075	11	1064
32242	chr16	18810639	18812639	-	1815	11	1804	3253	26	3227	2792	11	2781	1080	4	1076	3042	15	3027	1885	11	1874	2890	14	2876	447	7	440	2869	26	2843	1208	6	1202	1426	6	1420	534	4	530	3384	57	3327
32243	chr16	18810818	18812818	+	1815	11	1804	3253	26	3227	2792	11	2781	1080	4	1076	3042	15	3027	1885	11	1874	2890	14	2876	447	7	440	2869	26	2843	1208	6	1202	1426	6	1420	534	4	530	3384	57	3327
32244	chr16	18810836	18812836	+	1815	11	1804	3253	26	3227	2792	11	2781	1080	4	1076	3042	15	3027	1885	11	1874	2890	14	2876	447	7	440	2869	26	2843	1208	6	1202	1426	6	1420	534	4	530	3384	57	3327
32245	chr16	18810866	18812866	-	1815	11	1804	3253	26	3227	2792	11	2781	1080	4	1076	3042	15	3027	1885	11	1874	2890	14	2876	447	7	440	2869	26	2843	1208	6	1202	1426	6	1420	534	4	530	3384	57	3327
32246	chr16	18810867	18812867	+	1815	11	1804	3253	26	3227	2792	11	2781	1080	4	1076	3042	15	3027	1885	11	1874	2890	14	2876	447	7	440	2869	26	2843	1208	6	1202	1426	6	1420	534	4	530	3384	57	3327
32492	chr16	32643098	32645098	+	3753	34	3719	4786	39	4747	3518	6	3512	1477	4	1473	4153	54	4099	5355	22	5333	3981	58	3923	2766	125	2641	4721	20	4701	2007	16	1991	2376	27	2349	935	18	917	3606	49	3557
32493	chr16	32643642	32645642	+	3753	34	3719	4786	39	4747	3518	6	3512	1477	4	1473	4153	54	4099	5355	22	5333	3981	58	3923	2766	125	2641	4721	20	4701	2007	16	1991	2376	27	2349	935	18	917	3606	49	3557
32526	chr16	33398311	33400311	+	308	2	306	373	4	369	217	2	215	76	0	76	232	2	230	334	0	334	219	2	217	246	8	238	383	4	379	257	0	257	234	0	234	186	2	184	321	6	315
32607	chr16	37010740	37012740	+	3573	27	3546	4473	15	4458	3305	16	3289	1524	8	1516	4304	23	4281	3567	20	3547	3781	52	3729	2668	90	2578	4301	28	4273	1842	8	1834	2455	24	2431	1249	6	1243	4691	25	4666
32608	chr16	37010741	37012741	+	3573	27	3546	4473	15	4458	3305	16	3289	1524	8	1516	4304	23	4281	3567	20	3547	3781	52	3729	2668	90	2578	4301	28	4273	1842	8	1834	2455	24	2431	1249	6	1243	4691	25	4666
32609	chr16	37010785	37012785	+	3573	27	3546	4473	15	4458	3305	16	3289	1524	8	1516	4304	23	4281	3567	20	3547	3781	52	3729	2668	90	2578	4301	28	4273	1842	8	1834	2455	24	2431	1249	6	1243	4691	25	4666
32832	chr16	74409912	74411912	-	2195	13	2182	2418	12	2406	2366	22	2344	952	3	949	2181	22	2159	2345	20	2325	2400	20	2380	1210	32	1178	2683	20	2663	1343	11	1332	1655	6	1649	739	4	735	2410	27	2383
32833	chr16	74410785	74412785	-	2746	22	2724	3198	14	3184	2879	26	2853	1432	3	1429	3289	35	3254	2842	29	2813	2883	22	2861	1545	32	1513	3364	24	3340	1678	15	1663	2068	15	2053	909	4	905	3054	29	3025
33173	chr17	8987319	8989319	+	122	1	121	929	19	910	348	2	346	188	0	188	177	1	176	356	2	354	334	5	329	25	6	19	677	12	665	183	3	180	323	2	321	107	0	107	473	23	450
33174	chr17	8987332	8989332	+	122	1	121	929	19	910	348	2	346	188	0	188	177	1	176	356	2	354	334	5	329	25	6	19	677	12	665	183	3	180	323	2	321	107	0	107	473	23	450
33288	chr17	21449373	21451373	+	966	5	961	1189	9	1180	1004	4	1000	479	4	475	1514	6	1508	897	2	895	1266	16	1250	394	11	383	1337	8	1329	657	4	653	576	4	572	321	1	320	1097	4	1093
33317	chr17	23549798	23551798	+	1799	14	1785	2553	38	2515	2536	55	2481	843	9	834	2131	43	2088	971	18	953	1825	24	1801	50	4	46	2314	14	2300	1013	24	989	1514	26	1488	312	1	311	2275	50	2225
33318	chr17	23563226	23565226	-	2843	20	2823	3329	14	3315	2921	32	2889	1275	6	1269	2882	8	2874	3083	12	3071	2456	16	2440	2872	63	2809	3708	31	3677	2157	12	2145	1842	3	1839	831	4	827	3446	9	3437
33389	chr17	24500393	24502393	+	494	403	91	480	376	104	268	220	48	195	161	34	396	337	59	374	320	54	350	266	84	38	16	22	253	224	29	311	288	23	96	86	10	101	91	10	237	195	42
33505	chr17	25772757	25774757	+	3846	63	3783	5057	26	5031	2735	14	2721	1205	15	1190	3582	38	3544	3027	9	3018	4094	42	4052	1199	52	1147	4368	23	4345	1731	8	1723	2516	18	2498	1336	9	1327	3625	12	3613
33506	chr17	25772775	25774775	+	3846	63	3783	5057	26	5031	2735	14	2721	1205	15	1190	3582	38	3544	3027	9	3018	4094	42	4052	1199	52	1147	4368	23	4345	1731	8	1723	2516	18	2498	1336	9	1327	3625	12	3613
34001	chr17	35341116	35343116	+	2689	31	2658	4333	61	4272	3418	28	3390	1930	25	1905	3257	57	3200	3849	36	3813	3806	101	3705	1357	91	1266	5462	61	5401	2096	41	2055	2501	27	2474	1286	16	1270	3338	47	3291
34002	chr17	35341332	35343332	+	2689	31	2658	4333	61	4272	3418	28	3390	1930	25	1905	3257	57	3200	3849	36	3813	3806	101	3705	1357	91	1266	5462	61	5401	2096	41	2055	2501	27	2474	1286	16	1270	3338	47	3291
34021	chr17	35666592	35668592	-	5412	51	5361	7102	75	7027	5159	37	5122	2178	24	2154	5520	18	5502	5191	43	5148	4636	29	4607	3753	93	3660	6244	39	6205	2856	12	2844	3045	21	3024	1879	10	1869	5755	42	5713
34022	chr17	35666633	35668633	-	5412	51	5361	7102	75	7027	5159	37	5122	2178	24	2154	5520	18	5502	5191	43	5148	4636	29	4607	3753	93	3660	6244	39	6205	2856	12	2844	3045	21	3024	1879	10	1869	5755	42	5713
34046	chr17	35864560	35866560	+	1966	5	1961	2806	9	2797	1484	6	1478	718	24	694	2135	8	2127	1563	3	1560	2091	11	2080	778	19	759	1877	17	1860	989	7	982	1108	0	1108	603	0	603	2247	8	2239
34047	chr17	35864594	35866594	+	2073	5	2068	3084	9	3075	1668	8	1660	748	24	724	2321	8	2313	1651	5	1646	2309	19	2290	778	19	759	2005	17	1988	1035	7	1028	1183	0	1183	643	0	643	2289	8	2281
35054	chr18	21650924	21652924	+	1016	50	966	1496	51	1445	938	41	897	830	39	791	1278	55	1223	937	68	869	954	36	918	705	84	621	1510	58	1452	763	38	725	805	24	781	519	12	507	1575	26	1549
35062	chr18	23038077	23040077	-	1279	11	1268	2389	22	2367	1687	16	1671	508	6	502	1698	13	1685	1148	10	1138	1789	5	1784	518	14	504	2136	10	2126	618	6	612	877	4	873	448	6	442	1431	11	1420
35601	chr18	64887918	64889918	+	4419	26	4393	5119	37	5082	4818	27	4791	2274	60	2214	5489	55	5434	4732	25	4707	5144	15	5129	3295	150	3145	6227	59	6168	2181	16	2165	3429	41	3388	1252	0	1252	5674	19	5655
35602	chr18	64887986	64889986	+	4037	26	4011	4779	35	4744	4377	27	4350	2071	46	2025	4931	49	4882	4213	21	4192	4638	15	4623	2783	108	2675	5580	57	5523	1959	16	1943	3061	37	3024	1077	0	1077	5079	15	5064
35617	chr18	65871745	65873745	+	819	19	800	1066	8	1058	639	8	631	95	0	95	673	5	668	587	28	559	781	6	775	37	4	33	899	12	887	279	9	270	75	2	73	12	0	12	34	4	30
35618	chr18	65872109	65874109	+	819	19	800	1066	8	1058	639	8	631	95	0	95	673	5	668	587	28	559	781	6	775	37	4	33	899	12	887	279	9	270	75	2	73	12	0	12	34	4	30
35813	chr18	77937407	77939407	+	3962	39	3923	4381	29	4352	3070	15	3055	1067	4	1063	3331	9	3322	2888	15	2873	3392	18	3374	1735	82	1653	4301	39	4262	1712	8	1704	2229	13	2216	679	0	679	4191	69	4122
35814	chr18	77937412	77939412	+	3962	39	3923	4381	29	4352	3070	15	3055	1067	4	1063	3331	9	3322	2888	15	2873	3392	18	3374	1735	82	1653	4301	39	4262	1712	8	1704	2229	13	2216	679	0	679	4191	69	4122
35815	chr18	77937466	77939466	+	3962	39	3923	4381	29	4352	3070	15	3055	1067	4	1063	3331	9	3322	2888	15	2873	3392	18	3374	1735	82	1653	4301	39	4262	1712	8	1704	2229	13	2216	679	0	679	4191	69	4122
36068	chr19	5000929	5002929	-	798	148	650	1035	103	932	759	89	670	170	39	131	1380	111	1269	715	116	599	841	74	767	107	46	61	1192	106	1086	480	72	408	610	100	510	228	50	178	957	79	878
36099	chr19	5348574	5350574	-	1650	363	1287	1928	280	1648	1733	223	1510	626	21	605	1884	178	1706	1232	177	1055	1583	159	1424	80	70	10	1820	242	1578	959	75	884	538	66	472	218	66	152	1574	240	1334
36211	chr19	6309372	6311372	+	249	210	39	314	278	36	185	161	24	154	133	21	179	158	21	135	117	18	113	100	13	70	47	23	259	219	40	120	116	4	117	99	18	47	43	4	246	215	31
36625	chr19	29324318	29326318	-	594	82	512	884	83	801	377	46	331	188	28	160	754	92	662	395	55	340	691	57	634	97	40	57	535	91	444	264	34	230	470	61	409	168	28	140	347	56	291
