# Supplementary material for: Upregulation of extracellular proteins in a mouse model of Alzheimer’s disease
Source: Sci Rep. 2023 Apr 28;13:6998. doi: 10.1038/s41598-023-33677-z (PMC10147640; doi:10.1038/s41598-023-33677-z)
Supplement: Supplementary file 2 — Supplementary Information 2. [file 41598_2023_33677_MOESM2_ESM.zip › SupplemenData_Kim/diablo_d2_gene.csv]

	entrezgene_id	ensembl_gene_id	mgi_symbol
19	11519	ENSMUSG00000030000	Add2
8	11812	ENSMUSG00000040564	Apoc1
23	12354	ENSMUSG00000031883	Car7
16	12389	ENSMUSG00000007655	Cav1
41	12444	ENSMUSG00000000184	Ccnd2
30	12512	ENSMUSG00000025351	Cd63
31	12616	ENSMUSG00000068267	Cenpb
32	12653	ENSMUSG00000027350	Chgb
51	12950	ENSMUSG00000021613	Hapln1
33	13030	ENSMUSG00000021939	Ctsb
56	13121	ENSMUSG00000001467	Cyp51
94	13518	ENSMUSG00000026131	Dst
34	13731	ENSMUSG00000022505	Emp2
24	14430	ENSMUSG00000036073	Galt
42	14693	ENSMUSG00000029713	Gnb2
43	14712	ENSMUSG00000031985	Gnpat
29	14784	ENSMUSG00000059923	Grb2
14	16468	ENSMUSG00000038518	Jarid2
35	16568	ENSMUSG00000018395	Kif3a
44	16579	ENSMUSG00000026585	Kifap3
45	16911	ENSMUSG00000028266	Lmo4
46	17122	ENSMUSG00000037235	Mxd4
10	17342	ENSMUSG00000035158	Mitf
36	18082	ENSMUSG00000034285	Nipsnap1
37	18102	ENSMUSG00000037601	Nme1
38	18759	ENSMUSG00000037643	Prkci
47	19651	ENSMUSG00000031666	Rbl2
39	20842	ENSMUSG00000037286	Stag1
48	21856	ENSMUSG00000002949	Timm44
40	22134	ENSMUSG00000056429	Tgoln1
63	22273	ENSMUSG00000025651	Uqcrc1
49	23836	ENSMUSG00000050840	Cdh20
50	24117	ENSMUSG00000020218	Wif1
12	26428	ENSMUSG00000026761	Orc4
28	27374	ENSMUSG00000023110	Prmt5
27	29807	ENSMUSG00000029735	Tpk1
52	30841	ENSMUSG00000029475	Kdm2b
53	50709	ENSMUSG00000051627	H1f4
54	50914	ENSMUSG00000046160	Olig1
75	52064	ENSMUSG00000041733	Coq5
67	52713	ENSMUSG00000019897	Ccdc59
55	53601	ENSMUSG00000024440	Pcdh12
20	56367	ENSMUSG00000063253	Scoc
57	57423	ENSMUSG00000038690	Atp5j2
58	58248	ENSMUSG00000040822	1700123O20Rik
59	58810	ENSMUSG00000028692	Akr1a1
21	64213	ENSMUSG00000029534	St7
116	66125	ENSMUSG00000078348	Sf3b5
64	66199	ENSMUSG00000032299	Commd4
65	66349	ENSMUSG00000057229	Dmac2
66	66374	ENSMUSG00000020133	2310011J03Rik
60	66422	ENSMUSG00000042462	Dctpp1
68	66627	ENSMUSG00000023707	Ogfod2
69	67023	ENSMUSG00000002395	Use1
70	67122	ENSMUSG00000078202	Nrarp
71	67141	ENSMUSG00000019773	Fbxo5
72	67213	ENSMUSG00000032434	Cmtm6
61	67220	ENSMUSG00000015745	Plekho1
117	67948	ENSMUSG00000047539	Fbxo28
74	67996	ENSMUSG00000016921	Srsf6
89	68135	ENSMUSG00000022312	Eif3h
76	68458	ENSMUSG00000037166	Ppp1r14a
7	68512	ENSMUSG00000078713	Tomm5
77	69186	ENSMUSG00000070394	Tmem256
78	69256	ENSMUSG00000024276	Zfp397
79	69329	ENSMUSG00000028294	Cfap206
80	69440	ENSMUSG00000015377	Dennd6b
3	69885	ENSMUSG00000078521	Aunip
81	70617	ENSMUSG00000050549	Fam241a
25	70892	ENSMUSG00000036745	Ttll7
5	71521	ENSMUSG00000029202	Pds5a
82	71885	ENSMUSG00000025384	Faap100
83	72162	ENSMUSG00000027770	Dhx36
97	72572	ENSMUSG00000051934	Spats2
18	73332	ENSMUSG00000028637	Ccdc30
84	74008	ENSMUSG00000020604	Arsg
13	76561	ENSMUSG00000028007	Snx7
104	76938	ENSMUSG00000037197	Rbm17
85	77252	ENSMUSG00000040139	9430038I01Rik
98	78655	ENSMUSG00000027236	Eif3j1
86	81535	ENSMUSG00000021054	Sgpp1
15	81703	ENSMUSG00000034271	Jdp2
91	98404	ENSMUSG00000010290	AI597479
93	100383	ENSMUSG00000040859	Bsdc1
106	103765	ENSMUSG00000049904	Tmem17
73	106564	ENSMUSG00000028636	Ppcs
90	107723	ENSMUSG00000027130	Slc12a6
88	107934	ENSMUSG00000023473	Celsr3
92	108954	ENSMUSG00000046062	Ppp1r15b
99	110821	ENSMUSG00000041650	Pcca
87	110957	ENSMUSG00000039224	D1Pas1
127	112415	ENSMUSG00000057093	Zfp607b
6	171286	ENSMUSG00000035506	Slc12a8
11	195522	ENSMUSG00000045268	Zfp691
126	207393	ENSMUSG00000043460	Elfn2
107	207521	ENSMUSG00000039982	Dtx4
112	209456	ENSMUSG00000026510	Trp53bp2
105	211548	ENSMUSG00000030835	Nomo1
108	213452	ENSMUSG00000042046	Dstyk
113	218441	ENSMUSG00000021706	Zfyve16
2	218756	ENSMUSG00000021733	Slc4a7
102	225994	ENSMUSG00000037847	Nmrk1
109	226470	ENSMUSG00000033964	Zbtb41
9	228598	ENSMUSG00000053552	Ebf4
115	230514	ENSMUSG00000035212	Leprot
96	231130	ENSMUSG00000059866	Tnip2
119	231386	ENSMUSG00000035851	Ythdc1
118	231470	ENSMUSG00000034687	Fras1
110	231855	ENSMUSG00000039623	Ap5z1
100	233833	ENSMUSG00000052707	Tnrc6a
22	235534	ENSMUSG00000043587	Pxylp1
124	240186	ENSMUSG00000050945	Zfp438
111	241327	ENSMUSG00000046618	Olfml2a
120	242291	ENSMUSG00000066324	Bpnt2
4	244349	ENSMUSG00000031540	Kat6a
95	245944	ENSMUSG00000020128	Vps54
101	246707	ENSMUSG00000024053	Emilin2
103	252864	ENSMUSG00000042662	Dusp15
62	266690	ENSMUSG00000032872	Cyb5r4
121	276852	ENSMUSG00000041623	D11Wsu47e
114	280621	ENSMUSG00000046750	Selenov
125	319765	ENSMUSG00000033581	Igf2bp2
122	328370	ENSMUSG00000052395	Rft1
1	332934	ENSMUSG00000070806	Zmynd12
123	338521	ENSMUSG00000033579	Fa2h
26	433931	ENSMUSG00000029263	Pigg
17	629059	ENSMUSG00000035184	Fam124a
