# Supplementary material for: Upregulation of extracellular proteins in a mouse model of Alzheimer’s disease
Source: Sci Rep. 2023 Apr 28;13:6998. doi: 10.1038/s41598-023-33677-z (PMC10147640; doi:10.1038/s41598-023-33677-z)
Supplement: Supplementary file 2 — Supplementary Information 2. [file 41598_2023_33677_MOESM2_ESM.zip › SupplemenData_Kim/diablo_d2_raw.csv]

	chr	start	end	strand	coverage1	numCs1	numTs1	coverage2	numCs2	numTs2	coverage3	numCs3	numTs3	coverage4	numCs4	numTs4	coverage5	numCs5	numTs5	coverage6	numCs6	numTs6	coverage7	numCs7	numTs7	coverage8	numCs8	numTs8	coverage9	numCs9	numTs9	coverage10	numCs10	numTs10	coverage11	numCs11	numTs11	coverage12	numCs12	numTs12	coverage13	numCs13	numTs13
195	chr1	34009944	34011944	+	3718	16	3702	5662	54	5608	4482	89	4393	2047	8	2039	4164	12	4152	4847	35	4812	3755	32	3723	4860	16	4844	5263	8	5255	2781	15	2766	2600	12	2588	1546	11	1535	5013	49	4964
359	chr1	42951667	42953667	-	3543	17	3526	4851	48	4803	3777	70	3707	2038	12	2026	4007	37	3970	4718	57	4661	4491	25	4466	4180	33	4147	4309	29	4280	2745	14	2731	2961	20	2941	1838	12	1826	5062	77	4985
360	chr1	42951871	42953871	+	3543	17	3526	4851	48	4803	3777	70	3707	2038	12	2026	4007	37	3970	4718	57	4661	4491	25	4466	4180	33	4147	4309	29	4280	2745	14	2731	2961	20	2941	1838	12	1826	5062	77	4985
367	chr1	43097622	43099622	-	2266	10	2256	4202	44	4158	3473	68	3405	2278	12	2266	4381	32	4349	2951	21	2930	2835	11	2824	747	0	747	4372	16	4356	1527	10	1517	2705	4	2701	1282	5	1277	3910	69	3841
368	chr1	43097637	43099637	-	2266	10	2256	4202	44	4158	3473	68	3405	2278	12	2266	4381	32	4349	2951	21	2930	2835	11	2824	747	0	747	4372	16	4356	1527	10	1517	2705	4	2701	1282	5	1277	3910	69	3841
369	chr1	43097709	43099709	+	2266	10	2256	4202	44	4158	3473	68	3405	2278	12	2266	4381	32	4349	2951	21	2930	2835	11	2824	747	0	747	4372	16	4356	1527	10	1517	2705	4	2701	1282	5	1277	3910	69	3841
611	chr1	63614597	63616597	+	448	31	417	646	51	595	475	10	465	231	25	206	613	58	555	405	36	369	436	39	397	67	6	61	366	37	329	210	16	194	275	18	257	304	20	284	673	15	658
1187	chr1	104767818	104769818	+	272	5	267	385	0	385	301	23	278	141	0	141	518	10	508	288	0	288	309	0	309	214	0	214	395	2	393	231	0	231	213	0	213	142	0	142	462	7	455
1387	chr1	132416181	132418181	+	5932	155	5777	7183	122	7061	5870	263	5607	2415	26	2389	6707	93	6614	5401	65	5336	5907	120	5787	4139	41	4098	6726	100	6626	2752	61	2691	3730	61	3669	2062	17	2045	6627	102	6525
1388	chr1	132416452	132418452	+	5932	155	5777	7183	122	7061	5870	263	5607	2415	26	2389	6707	93	6614	5401	65	5336	5907	120	5787	4139	41	4098	6726	100	6626	2752	61	2691	3730	61	3669	2062	17	2045	6627	102	6525
1411	chr1	133130165	133132165	+	6690	30	6660	8083	33	8050	5373	112	5261	2439	29	2410	7102	42	7060	7120	45	7075	6823	14	6809	5711	63	5648	7335	42	7293	3879	42	3837	4260	21	4239	2131	6	2125	8022	40	7982
1522	chr1	136465289	136467289	+	2495	15	2480	3876	33	3843	1317	80	1237	508	0	508	1603	50	1553	1196	14	1182	1359	10	1349	2034	8	2026	2622	24	2598	1431	20	1411	1426	4	1422	610	2	608	2926	17	2909
1523	chr1	136465404	136467404	+	2495	15	2480	3876	33	3843	1317	80	1237	508	0	508	1603	50	1553	1196	14	1182	1359	10	1349	2034	8	2026	2622	24	2598	1431	20	1411	1426	4	1422	610	2	608	2926	17	2909
1541	chr1	139420721	139422721	+	4091	18	4073	5561	54	5507	4408	113	4295	2379	66	2313	5729	24	5705	5212	25	5187	5167	17	5150	3808	28	3780	5541	39	5502	4138	43	4095	3548	4	3544	2044	3	2041	5263	57	5206
1542	chr1	139421337	139423337	+	4091	18	4073	5561	54	5507	4408	113	4295	2379	66	2313	5729	24	5705	5212	25	5187	5167	17	5150	3808	28	3780	5541	39	5502	4138	43	4095	3548	4	3544	2044	3	2041	5263	57	5206
1543	chr1	139421382	139423382	+	4091	18	4073	5561	54	5507	4408	113	4295	2379	66	2313	5729	24	5705	5212	25	5187	5167	17	5150	3808	28	3780	5541	39	5502	4138	43	4095	3548	4	3544	2044	3	2041	5263	57	5206
1764	chr1	163778582	163780582	+	1495	27	1468	1530	11	1519	1520	74	1446	806	2	804	1760	14	1746	1324	10	1314	1427	10	1417	904	4	900	2329	10	2319	713	2	711	703	8	695	468	10	458	1855	17	1838
1838	chr1	168431169	168433169	-	806	4	802	1199	12	1187	857	28	829	496	0	496	1066	6	1060	1060	2	1058	772	11	761	866	8	858	969	12	957	517	4	513	754	11	743	426	2	424	891	3	888
1839	chr1	168431264	168433264	-	806	4	802	1199	12	1187	857	28	829	496	0	496	1066	6	1060	1060	2	1058	772	11	761	866	8	858	969	12	957	517	4	513	754	11	743	426	2	424	891	3	888
1971	chr1	178298913	178300913	-	497	481	16	428	414	14	237	211	26	80	76	4	534	510	24	240	235	5	378	373	5	130	126	4	253	243	10	250	248	2	141	133	8	70	68	2	276	252	24
2063	chr1	182340606	182342606	-	4199	18	4181	6321	44	6277	5225	113	5112	3038	11	3027	5540	39	5501	6221	33	6188	5418	19	5399	6700	17	6683	6720	50	6670	3552	17	3535	3901	18	3883	2292	14	2278	6995	53	6942
2064	chr1	182408166	182410166	+	5368	42	5326	8582	101	8481	7271	144	7127	3908	13	3895	8720	70	8650	7317	42	7275	7982	40	7942	7793	67	7726	8678	60	8618	5048	22	5026	5217	33	5184	3183	20	3163	9139	96	9043
2117	chr1	186966415	186968415	+	552	520	32	1494	1438	56	891	807	84	370	313	57	984	940	44	936	889	47	621	587	34	430	396	34	1174	1112	62	411	390	21	363	345	18	247	233	14	779	720	59
2349	chr2	11602199	11604199	-	5217	31	5186	5676	33	5643	6128	113	6015	3063	11	3052	6882	45	6837	7027	25	7002	6379	28	6351	6158	60	6098	7505	40	7465	3441	11	3430	3434	21	3413	2061	14	2047	6869	27	6842
2480	chr2	24761690	24763690	-	4865	15	4850	5419	31	5388	4891	127	4764	1838	5	1833	5227	15	5212	4269	36	4233	5268	58	5210	2686	16	2670	5385	33	5352	3021	18	3003	3174	47	3127	1578	18	1560	5184	23	5161
2481	chr2	24762152	24764152	-	4692	15	4677	4999	30	4969	4564	124	4440	1808	5	1803	5087	15	5072	4246	36	4210	5013	58	4955	2686	16	2670	5245	32	5213	3009	18	2991	3164	47	3117	1578	18	1560	5075	22	5053
2482	chr2	24762192	24764192	-	4654	15	4639	4894	30	4864	4492	122	4370	1808	5	1803	5056	15	5041	4246	36	4210	4958	58	4900	2686	16	2670	5225	32	5193	3009	18	2991	3164	47	3117	1578	18	1560	5065	22	5043
2483	chr2	24762199	24764199	-	4654	15	4639	4894	30	4864	4492	122	4370	1808	5	1803	5056	15	5041	4246	36	4210	4958	58	4900	2686	16	2670	5225	32	5193	3009	18	2991	3164	47	3117	1578	18	1560	5065	22	5043
2484	chr2	24762200	24764200	-	4654	15	4639	4894	30	4864	4492	122	4370	1808	5	1803	5056	15	5041	4246	36	4210	4958	58	4900	2686	16	2670	5225	32	5193	3009	18	2991	3164	47	3117	1578	18	1560	5065	22	5043
2485	chr2	24918609	24920609	-	6383	30	6353	6445	49	6396	5887	139	5748	2456	6	2450	6108	22	6086	6508	27	6481	6100	33	6067	4200	16	4184	7240	40	7200	3241	20	3221	4697	58	4639	2085	10	2075	6692	31	6661
2486	chr2	24918633	24920633	-	6383	30	6353	6445	49	6396	5887	139	5748	2456	6	2450	6108	22	6086	6508	27	6481	6100	33	6067	4200	16	4184	7240	40	7200	3241	20	3221	4697	58	4639	2085	10	2075	6692	31	6661
2487	chr2	24918642	24920642	-	6383	30	6353	6445	49	6396	5887	139	5748	2456	6	2450	6108	22	6086	6508	27	6481	6100	33	6067	4200	16	4184	7240	40	7200	3241	20	3221	4697	58	4639	2085	10	2075	6692	31	6661
2488	chr2	24918643	24920643	-	6383	30	6353	6445	49	6396	5887	139	5748	2456	6	2450	6108	22	6086	6508	27	6481	6100	33	6067	4200	16	4184	7240	40	7200	3241	20	3221	4697	58	4639	2085	10	2075	6692	31	6661
2516	chr2	25179757	25181757	+	6397	41	6356	8946	69	8877	6062	99	5963	2926	25	2901	7456	25	7431	5710	8	5702	5654	27	5627	4065	21	4044	7286	66	7220	3820	9	3811	3979	11	3968	2080	10	2070	7038	34	7004
2881	chr2	31571650	31573650	+	3122	32	3090	2735	22	2713	2533	128	2405	1104	6	1098	2807	12	2795	2846	22	2824	2501	30	2471	2277	30	2247	2622	27	2595	1356	15	1341	1585	14	1571	924	14	910	2389	29	2360
2882	chr2	31571655	31573655	+	3122	32	3090	2735	22	2713	2533	128	2405	1104	6	1098	2807	12	2795	2846	22	2824	2501	30	2471	2277	30	2247	2622	27	2595	1356	15	1341	1585	14	1571	924	14	910	2389	29	2360
2883	chr2	31571660	31573660	+	3122	32	3090	2735	22	2713	2533	128	2405	1104	6	1098	2807	12	2795	2846	22	2824	2501	30	2471	2277	30	2247	2622	27	2595	1356	15	1341	1585	14	1571	924	14	910	2389	29	2360
2884	chr2	31571666	31573666	+	3122	32	3090	2735	22	2713	2533	128	2405	1104	6	1098	2807	12	2795	2846	22	2824	2501	30	2471	2277	30	2247	2622	27	2595	1356	15	1341	1585	14	1571	924	14	910	2389	29	2360
2885	chr2	31571667	31573667	+	3122	32	3090	2735	22	2713	2533	128	2405	1104	6	1098	2807	12	2795	2846	22	2824	2501	30	2471	2277	30	2247	2622	27	2595	1356	15	1341	1585	14	1571	924	14	910	2389	29	2360
2890	chr2	31687353	31689353	+	3931	33	3898	4835	37	4798	4115	72	4043	1720	29	1691	4613	32	4581	3883	32	3851	4088	23	4065	2217	13	2204	4974	32	4942	2149	19	2130	2610	15	2595	987	4	983	4146	39	4107
2891	chr2	31687433	31689433	-	3931	33	3898	4835	37	4798	4115	72	4043	1720	29	1691	4613	32	4581	3883	32	3851	4088	23	4065	2217	13	2204	4974	32	4942	2149	19	2130	2610	15	2595	987	4	983	4146	39	4107
2892	chr2	31687536	31689536	+	3931	33	3898	4835	37	4798	4115	72	4043	1720	29	1691	4613	32	4581	3883	32	3851	4088	23	4065	2217	13	2204	4974	32	4942	2149	19	2130	2610	15	2595	987	4	983	4146	39	4107
3132	chr2	38930979	38932979	+	682	2	680	734	4	730	501	45	456	187	6	181	540	4	536	512	8	504	359	2	357	481	2	479	670	4	666	463	2	461	333	2	331	153	0	153	626	11	615
3159	chr2	48948267	48950267	-	1464	14	1450	2552	13	2539	2224	37	2187	1356	2	1354	2683	24	2659	2159	17	2142	2460	18	2442	2436	13	2423	3040	23	3017	1930	22	1908	1611	13	1598	1066	8	1058	2726	33	2693
3160	chr2	48948284	48950284	-	1510	14	1496	2600	13	2587	2271	37	2234	1396	2	1394	2731	24	2707	2253	17	2236	2528	18	2510	2520	17	2503	3129	23	3106	1968	24	1944	1667	13	1654	1089	8	1081	2805	33	2772
3161	chr2	48948286	48950286	-	1510	14	1496	2600	13	2587	2271	37	2234	1396	2	1394	2731	24	2707	2253	17	2236	2528	18	2510	2520	17	2503	3129	23	3106	1968	24	1944	1667	13	1654	1089	8	1081	2805	33	2772
3162	chr2	48948287	48950287	-	1510	14	1496	2600	13	2587	2271	37	2234	1396	2	1394	2731	24	2707	2253	17	2236	2528	18	2510	2520	17	2503	3129	23	3106	1968	24	1944	1667	13	1654	1089	8	1081	2805	33	2772
3163	chr2	48948288	48950288	-	1510	14	1496	2600	13	2587	2271	37	2234	1396	2	1394	2731	24	2707	2253	17	2236	2528	18	2510	2520	17	2503	3129	23	3106	1968	24	1944	1667	13	1654	1089	8	1081	2805	33	2772
3164	chr2	48948293	48950293	-	1510	14	1496	2600	13	2587	2271	37	2234	1396	2	1394	2731	24	2707	2253	17	2236	2528	18	2510	2520	17	2503	3129	23	3106	1968	24	1944	1667	13	1654	1089	8	1081	2805	33	2772
3165	chr2	48948489	48950489	+	1510	14	1496	2600	13	2587	2271	37	2234	1396	2	1394	2731	24	2707	2253	17	2236	2528	18	2510	2520	17	2503	3129	23	3106	1968	24	1944	1667	13	1654	1089	8	1081	2805	33	2772
3166	chr2	48948490	48950490	+	1510	14	1496	2600	13	2587	2271	37	2234	1396	2	1394	2731	24	2707	2253	17	2236	2528	18	2510	2520	17	2503	3129	23	3106	1968	24	1944	1667	13	1654	1089	8	1081	2805	33	2772
3167	chr2	48948496	48950496	+	1510	14	1496	2600	13	2587	2271	37	2234	1396	2	1394	2731	24	2707	2253	17	2236	2528	18	2510	2520	17	2503	3129	23	3106	1968	24	1944	1667	13	1654	1089	8	1081	2805	33	2772
3168	chr2	48948497	48950497	+	1510	14	1496	2600	13	2587	2271	37	2234	1396	2	1394	2731	24	2707	2253	17	2236	2528	18	2510	2520	17	2503	3129	23	3106	1968	24	1944	1667	13	1654	1089	8	1081	2805	33	2772
3169	chr2	48948507	48950507	+	1510	14	1496	2600	13	2587	2271	37	2234	1396	2	1394	2731	24	2707	2253	17	2236	2528	18	2510	2520	17	2503	3129	23	3106	1968	24	1944	1667	13	1654	1089	8	1081	2805	33	2772
3718	chr2	92433069	92435069	-	2215	18	2197	2976	7	2969	2998	52	2946	1115	5	1110	3646	12	3634	2588	8	2580	2235	11	2224	2021	0	2021	3512	16	3496	1706	8	1698	1998	11	1987	1051	4	1047	3499	33	3466
3719	chr2	92433214	92435214	-	2215	18	2197	2976	7	2969	2998	52	2946	1115	5	1110	3646	12	3634	2588	8	2580	2235	11	2224	2021	0	2021	3512	16	3496	1706	8	1698	1998	11	1987	1051	4	1047	3499	33	3466
3871	chr2	112265041	112267041	+	6158	70	6088	7285	37	7248	6318	172	6146	3104	17	3087	7332	99	7233	6722	64	6658	6426	54	6372	5859	86	5773	7882	46	7836	3349	20	3329	4342	26	4316	2614	25	2589	7478	70	7408
3872	chr2	112265313	112267313	+	6507	88	6419	7505	44	7461	6587	176	6411	3242	21	3221	7678	103	7575	6958	76	6882	6679	66	6613	6033	91	5942	8229	52	8177	3506	22	3484	4508	29	4479	2704	25	2679	7820	81	7739
4067	chr2	121353989	121355989	-	3059	25	3034	3352	14	3338	2910	60	2850	1486	14	1472	3379	22	3357	3111	21	3090	3063	14	3049	3049	14	3035	4033	26	4007	1884	8	1876	2400	6	2394	1023	7	1016	4450	14	4436
4068	chr2	121354141	121356141	-	3059	25	3034	3352	14	3338	2910	60	2850	1486	14	1472	3379	22	3357	3111	21	3090	3063	14	3049	3049	14	3035	4033	26	4007	1884	8	1876	2400	6	2394	1023	7	1016	4450	14	4436
4069	chr2	121354236	121356236	-	3059	25	3034	3352	14	3338	2910	60	2850	1486	14	1472	3379	22	3357	3111	21	3090	3063	14	3049	3049	14	3035	4033	26	4007	1884	8	1876	2400	6	2394	1023	7	1016	4450	14	4436
4070	chr2	121354626	121356626	-	3059	25	3034	3352	14	3338	2910	60	2850	1486	14	1472	3379	22	3357	3111	21	3090	3063	14	3049	3049	14	3035	4033	26	4007	1884	8	1876	2400	6	2394	1023	7	1016	4450	14	4436
4071	chr2	121354627	121356627	-	3059	25	3034	3352	14	3338	2910	60	2850	1486	14	1472	3379	22	3357	3111	21	3090	3063	14	3049	3049	14	3035	4033	26	4007	1884	8	1876	2400	6	2394	1023	7	1016	4450	14	4436
4072	chr2	121354628	121356628	-	3059	25	3034	3352	14	3338	2910	60	2850	1486	14	1472	3379	22	3357	3111	21	3090	3063	14	3049	3049	14	3035	4033	26	4007	1884	8	1876	2400	6	2394	1023	7	1016	4450	14	4436
4073	chr2	121354629	121356629	-	3059	25	3034	3352	14	3338	2910	60	2850	1486	14	1472	3379	22	3357	3111	21	3090	3063	14	3049	3049	14	3035	4033	26	4007	1884	8	1876	2400	6	2394	1023	7	1016	4450	14	4436
4074	chr2	121354630	121356630	-	3059	25	3034	3352	14	3338	2910	60	2850	1486	14	1472	3379	22	3357	3111	21	3090	3063	14	3049	3049	14	3035	4033	26	4007	1884	8	1876	2400	6	2394	1023	7	1016	4450	14	4436
4075	chr2	121354631	121356631	-	3059	25	3034	3352	14	3338	2910	60	2850	1486	14	1472	3379	22	3357	3111	21	3090	3063	14	3049	3049	14	3035	4033	26	4007	1884	8	1876	2400	6	2394	1023	7	1016	4450	14	4436
4076	chr2	121354632	121356632	-	3059	25	3034	3352	14	3338	2910	60	2850	1486	14	1472	3379	22	3357	3111	21	3090	3063	14	3049	3049	14	3035	4033	26	4007	1884	8	1876	2400	6	2394	1023	7	1016	4450	14	4436
4077	chr2	121354633	121356633	-	3059	25	3034	3352	14	3338	2910	60	2850	1486	14	1472	3379	22	3357	3111	21	3090	3063	14	3049	3049	14	3035	4033	26	4007	1884	8	1876	2400	6	2394	1023	7	1016	4450	14	4436
4078	chr2	121354634	121356634	-	3059	25	3034	3352	14	3338	2910	60	2850	1486	14	1472	3379	22	3357	3111	21	3090	3063	14	3049	3049	14	3035	4033	26	4007	1884	8	1876	2400	6	2394	1023	7	1016	4450	14	4436
4103	chr2	122027579	122029579	+	5644	41	5603	7575	57	7518	6305	98	6207	3097	5	3092	7288	63	7225	7319	44	7275	6683	45	6638	5760	46	5714	9864	31	9833	3948	33	3915	4333	27	4306	2466	15	2451	8213	29	8184
4142	chr2	125122493	125124493	-	4434	24	4410	7993	59	7934	5348	79	5269	2699	20	2679	7650	35	7615	6849	37	6812	5439	18	5421	5352	29	5323	7382	45	7337	4586	34	4552	4231	35	4196	2741	19	2722	6726	51	6675
4143	chr2	125122589	125124589	-	4434	24	4410	7993	59	7934	5348	79	5269	2699	20	2679	7650	35	7615	6849	37	6812	5439	18	5421	5352	29	5323	7382	45	7337	4586	34	4552	4231	35	4196	2741	19	2722	6726	51	6675
4144	chr2	125122621	125124621	-	4434	24	4410	7993	59	7934	5348	79	5269	2699	20	2679	7650	35	7615	6849	37	6812	5439	18	5421	5352	29	5323	7382	45	7337	4586	34	4552	4231	35	4196	2741	19	2722	6726	51	6675
4145	chr2	125122632	125124632	-	4434	24	4410	7993	59	7934	5348	79	5269	2699	20	2679	7650	35	7615	6849	37	6812	5439	18	5421	5352	29	5323	7382	45	7337	4586	34	4552	4231	35	4196	2741	19	2722	6726	51	6675
4146	chr2	125122655	125124655	-	4434	24	4410	7993	59	7934	5348	79	5269	2699	20	2679	7650	35	7615	6849	37	6812	5439	18	5421	5352	29	5323	7382	45	7337	4586	34	4552	4231	35	4196	2741	19	2722	6726	51	6675
4147	chr2	125122658	125124658	-	4434	24	4410	7993	59	7934	5348	79	5269	2699	20	2679	7650	35	7615	6849	37	6812	5439	18	5421	5352	29	5323	7382	45	7337	4586	34	4552	4231	35	4196	2741	19	2722	6726	51	6675
4148	chr2	125122660	125124660	-	4434	24	4410	7993	59	7934	5348	79	5269	2699	20	2679	7650	35	7615	6849	37	6812	5439	18	5421	5352	29	5323	7382	45	7337	4586	34	4552	4231	35	4196	2741	19	2722	6726	51	6675
4149	chr2	125122723	125124723	+	4434	24	4410	7993	59	7934	5348	79	5269	2699	20	2679	7650	35	7615	6849	37	6812	5439	18	5421	5352	29	5323	7382	45	7337	4586	34	4552	4231	35	4196	2741	19	2722	6726	51	6675
4295	chr2	130294112	130296112	-	8000	42	7958	10870	75	10795	6144	98	6046	4493	36	4457	9717	65	9652	8749	61	8688	7519	56	7463	8028	34	7994	9921	49	9872	5331	25	5306	5436	36	5400	2915	16	2899	9944	74	9870
4296	chr2	130294248	130296248	+	8000	42	7958	10870	75	10795	6144	98	6046	4493	36	4457	9717	65	9652	8749	61	8688	7519	56	7463	8028	34	7994	9921	49	9872	5331	25	5306	5436	36	5400	2915	16	2899	9944	74	9870
4297	chr2	130294721	130296721	+	8000	42	7958	10870	75	10795	6144	98	6046	4493	36	4457	9717	65	9652	8749	61	8688	7519	56	7463	8028	34	7994	9921	49	9872	5331	25	5306	5436	36	5400	2915	16	2899	9944	74	9870
4298	chr2	130294724	130296724	+	8000	42	7958	10870	75	10795	6144	98	6046	4493	36	4457	9717	65	9652	8749	61	8688	7519	56	7463	8028	34	7994	9921	49	9872	5331	25	5306	5436	36	5400	2915	16	2899	9944	74	9870
4299	chr2	130294938	130296938	+	8000	42	7958	10870	75	10795	6144	98	6046	4493	36	4457	9717	65	9652	8749	61	8688	7519	56	7463	8028	34	7994	9921	49	9872	5331	25	5306	5436	36	5400	2915	16	2899	9944	74	9870
4301	chr2	130422502	130424502	-	1551	19	1532	2739	23	2716	1692	66	1626	1036	6	1030	2290	9	2281	1824	5	1819	1381	11	1370	967	4	963	1887	44	1843	1370	24	1346	916	2	914	903	2	901	1971	10	1961
4343	chr2	131179067	131181067	-	7029	44	6985	9571	54	9517	8206	153	8053	3083	30	3053	7965	51	7914	6829	68	6761	7231	62	7169	3461	38	3423	9631	71	9560	4293	31	4262	4832	25	4807	2225	17	2208	8566	145	8421
4361	chr2	131507953	131509953	+	63	0	63	45	0	45	68	6	62	22	0	22	55	0	55	51	2	49	58	0	58	12	0	12	99	2	97	30	0	30	17	0	17	13	0	13	39	0	39
4392	chr2	132780277	132782277	+	2206	9	2197	3240	20	3220	2848	54	2794	906	8	898	3163	23	3140	1847	19	1828	3413	20	3393	926	2	924	3440	21	3419	1843	15	1828	2062	5	2057	1000	4	996	4034	34	4000
4419	chr2	136386748	136388748	-	1332	17	1315	1861	19	1842	1863	55	1808	963	17	946	1810	13	1797	1392	10	1382	2184	27	2157	1111	18	1093	2117	20	2097	1044	16	1028	1221	7	1214	698	6	692	1973	22	1951
4420	chr2	136386784	136388784	-	1332	17	1315	1861	19	1842	1863	55	1808	963	17	946	1810	13	1797	1392	10	1382	2184	27	2157	1111	18	1093	2117	20	2097	1044	16	1028	1221	7	1214	698	6	692	1973	22	1951
4421	chr2	136386933	136388933	-	1332	17	1315	1861	19	1842	1863	55	1808	963	17	946	1810	13	1797	1392	10	1382	2184	27	2157	1111	18	1093	2117	20	2097	1044	16	1028	1221	7	1214	698	6	692	1973	22	1951
4422	chr2	136386967	136388967	-	1332	17	1315	1861	19	1842	1863	55	1808	963	17	946	1810	13	1797	1392	10	1382	2184	27	2157	1111	18	1093	2117	20	2097	1044	16	1028	1221	7	1214	698	6	692	1973	22	1951
4494	chr2	144555228	144557228	+	1974	6	1968	2760	43	2717	2046	56	1990	971	2	969	2368	6	2362	2596	14	2582	2140	13	2127	2225	13	2212	2678	16	2662	1280	2	1278	1390	12	1378	950	2	948	2541	22	2519
4495	chr2	144555261	144557261	+	1974	6	1968	2760	43	2717	2046	56	1990	971	2	969	2368	6	2362	2596	14	2582	2140	13	2127	2225	13	2212	2678	16	2662	1280	2	1278	1390	12	1378	950	2	948	2541	22	2519
4592	chr2	151431449	151433449	-	41	33	8	42	28	14	30	0	30	10	2	8	52	38	14	49	35	14	49	31	18	36	18	18	87	46	41	44	26	18	42	16	26	14	8	6	82	46	36
4668	chr2	152950405	152952405	-	4131	28	4103	4454	31	4423	2955	82	2873	1231	4	1227	3624	28	3596	2820	8	2812	2737	17	2720	2673	44	2629	3523	62	3461	2282	12	2270	2550	13	2537	1261	7	1254	3524	24	3500
4669	chr2	152950582	152952582	-	4131	28	4103	4454	31	4423	2955	82	2873	1231	4	1227	3624	28	3596	2820	8	2812	2737	17	2720	2673	44	2629	3523	62	3461	2282	12	2270	2550	13	2537	1261	7	1254	3524	24	3500
4670	chr2	152951269	152953269	-	4131	28	4103	4454	31	4423	2955	82	2873	1231	4	1227	3624	28	3596	2820	8	2812	2737	17	2720	2673	44	2629	3523	62	3461	2282	12	2270	2550	13	2537	1261	7	1254	3524	24	3500
4671	chr2	152951271	152953271	-	4131	28	4103	4454	31	4423	2955	82	2873	1231	4	1227	3624	28	3596	2820	8	2812	2737	17	2720	2673	44	2629	3523	62	3461	2282	12	2270	2550	13	2537	1261	7	1254	3524	24	3500
4672	chr2	152951275	152953275	-	4131	28	4103	4454	31	4423	2955	82	2873	1231	4	1227	3624	28	3596	2820	8	2812	2737	17	2720	2673	44	2629	3523	62	3461	2282	12	2270	2550	13	2537	1261	7	1254	3524	24	3500
4673	chr2	152951278	152953278	-	4131	28	4103	4454	31	4423	2955	82	2873	1231	4	1227	3624	28	3596	2820	8	2812	2737	17	2720	2673	44	2629	3523	62	3461	2282	12	2270	2550	13	2537	1261	7	1254	3524	24	3500
4920	chr2	162930507	162932507	+	8470	45	8425	11571	79	11492	8878	157	8721	5030	20	5010	9702	49	9653	9999	34	9965	8542	77	8465	8344	45	8299	12611	76	12535	4514	40	4474	6509	25	6484	3786	10	3776	9988	38	9950
5076	chr2	165857173	165859173	-	511	9	502	629	2	627	634	41	593	313	6	307	641	6	635	508	0	508	628	11	617	238	1	237	648	4	644	255	2	253	338	2	336	187	0	187	574	17	557
5077	chr2	165857185	165859185	-	511	9	502	629	2	627	634	41	593	313	6	307	641	6	635	508	0	508	628	11	617	238	1	237	648	4	644	255	2	253	338	2	336	187	0	187	574	17	557
5078	chr2	165857523	165859523	-	511	9	502	629	2	627	651	41	610	313	6	307	653	6	647	508	0	508	628	11	617	238	1	237	648	4	644	255	2	253	349	2	347	187	0	187	586	17	569
5563	chr3	30994741	30996741	+	5688	29	5659	8207	67	8140	7561	123	7438	3554	16	3538	8181	44	8137	7126	21	7105	7118	25	7093	4528	30	4498	9111	36	9075	4383	18	4365	5554	45	5509	3104	25	3079	7323	32	7291
5564	chr3	30994770	30996770	+	5688	29	5659	8207	67	8140	7561	123	7438	3554	16	3538	8181	44	8137	7126	21	7105	7118	25	7093	4528	30	4498	9111	36	9075	4383	18	4365	5554	45	5509	3104	25	3079	7323	32	7291
5818	chr3	62505988	62507988	-	1865	0	1865	2252	14	2238	2722	103	2619	1265	30	1235	3415	60	3355	3080	12	3068	2776	22	2754	2363	9	2354	3732	33	3699	1779	10	1769	2480	19	2461	974	10	964	2884	25	2859
5819	chr3	62506028	62508028	-	1865	0	1865	2252	14	2238	2722	103	2619	1265	30	1235	3415	60	3355	3080	12	3068	2776	22	2754	2363	9	2354	3732	33	3699	1779	10	1769	2480	19	2461	974	10	964	2884	25	2859
5820	chr3	62506032	62508032	-	1865	0	1865	2252	14	2238	2722	103	2619	1265	30	1235	3415	60	3355	3080	12	3068	2776	22	2754	2363	9	2354	3732	33	3699	1779	10	1769	2480	19	2461	974	10	964	2884	25	2859
6001	chr3	87768110	87770110	-	946	21	925	1043	33	1010	776	81	695	350	18	332	996	38	958	971	12	959	717	2	715	1106	34	1072	910	16	894	377	10	367	439	2	437	144	0	144	917	22	895
6033	chr3	88176785	88178785	-	3771	29	3742	4711	18	4693	3756	65	3691	1757	12	1745	4500	27	4473	3855	17	3838	4089	23	4066	3112	33	3079	4854	13	4841	1966	18	1948	2862	6	2856	1433	1	1432	4604	26	4578
6357	chr3	95994839	95996839	-	7299	36	7263	10349	59	10290	7008	264	6744	4380	27	4353	8866	93	8773	8610	58	8552	6697	73	6624	7301	30	7271	10368	83	10285	5246	46	5200	5369	22	5347	2408	39	2369	8777	83	8694
6358	chr3	95994863	95996863	-	7299	36	7263	10349	59	10290	7008	264	6744	4380	27	4353	8866	93	8773	8610	58	8552	6697	73	6624	7301	30	7271	10368	83	10285	5246	46	5200	5369	22	5347	2408	39	2369	8777	83	8694
6726	chr3	117867936	117869936	-	841	2	839	1513	14	1499	1245	74	1171	679	4	675	1997	16	1981	1778	0	1778	1243	4	1239	980	8	972	1519	10	1509	1516	11	1505	1183	8	1175	140	0	140	1818	4	1814
6832	chr3	127895323	127897323	-	7634	60	7574	9595	45	9550	7283	173	7110	3870	17	3853	7922	76	7846	7432	42	7390	7353	47	7306	7442	14	7428	8722	61	8661	4484	29	4455	5006	68	4938	2836	10	2826	7797	101	7696
6989	chr3	144204255	144206255	-	7503	78	7425	9357	78	9279	7525	109	7416	3826	41	3785	8701	59	8642	7940	34	7906	7252	45	7207	7858	71	7787	9429	74	9355	4405	21	4384	5345	36	5309	2756	14	2742	10357	177	10180
7060	chr3	146851366	146853366	+	1480	2	1478	1594	14	1580	1332	38	1294	712	8	704	1548	8	1540	1624	0	1624	1595	6	1589	1709	13	1696	2012	12	2000	1069	16	1053	1070	8	1062	497	6	491	1479	26	1453
7097	chr3	152696822	152698822	+	76	52	24	81	61	20	14	0	14	10	6	4	41	29	12	80	56	24	59	33	26	44	28	16	42	27	15	26	18	8	25	21	4	10	6	4	14	10	4
7098	chr3	152696824	152698824	+	76	52	24	81	61	20	14	0	14	10	6	4	41	29	12	80	56	24	59	33	26	44	28	16	42	27	15	26	18	8	25	21	4	10	6	4	14	10	4
7099	chr3	152696825	152698825	+	76	52	24	81	61	20	14	0	14	10	6	4	41	29	12	80	56	24	59	33	26	44	28	16	42	27	15	26	18	8	25	21	4	10	6	4	14	10	4
7100	chr3	152696826	152698826	+	76	52	24	81	61	20	14	0	14	10	6	4	41	29	12	80	56	24	59	33	26	44	28	16	42	27	15	26	18	8	25	21	4	10	6	4	14	10	4
7101	chr3	152696827	152698827	+	76	52	24	81	61	20	14	0	14	10	6	4	41	29	12	80	56	24	59	33	26	44	28	16	42	27	15	26	18	8	25	21	4	10	6	4	14	10	4
7102	chr3	152696828	152698828	+	76	52	24	81	61	20	14	0	14	10	6	4	41	29	12	80	56	24	59	33	26	44	28	16	42	27	15	26	18	8	25	21	4	10	6	4	14	10	4
7103	chr3	152696829	152698829	+	76	52	24	81	61	20	14	0	14	10	6	4	41	29	12	80	56	24	59	33	26	44	28	16	42	27	15	26	18	8	25	21	4	10	6	4	14	10	4
7178	chr4	4792306	4794306	-	3495	31	3464	5350	24	5326	3758	76	3682	2001	5	1996	6281	81	6200	3548	39	3509	5027	36	4991	2392	17	2375	5434	57	5377	1676	6	1670	2980	17	2963	1455	8	1447	5055	29	5026
7226	chr4	11253259	11255259	-	4203	17	4186	5386	26	5360	3620	62	3558	2320	24	2296	4869	27	4842	5001	33	4968	5068	26	5042	3468	5	3463	4824	19	4805	1879	13	1866	3043	27	3016	1203	0	1203	5236	86	5150
7227	chr4	11253265	11255265	-	4203	17	4186	5386	26	5360	3620	62	3558	2320	24	2296	4869	27	4842	5001	33	4968	5068	26	5042	3468	5	3463	4824	19	4805	1879	13	1866	3043	27	3016	1203	0	1203	5236	86	5150
7325	chr4	24896950	24898950	-	2562	10	2552	3562	16	3546	2858	80	2778	1286	5	1281	3902	38	3864	3561	40	3521	3171	36	3135	3156	13	3143	3261	29	3232	2161	12	2149	2120	11	2109	1015	6	1009	3728	32	3696
7326	chr4	24897082	24899082	+	2562	10	2552	3562	16	3546	2858	80	2778	1286	5	1281	3902	38	3864	3561	40	3521	3171	36	3135	3156	13	3143	3261	29	3232	2161	12	2149	2120	11	2109	1015	6	1009	3728	32	3696
7385	chr4	34729206	34731206	-	607	5	602	1009	6	1003	902	37	865	266	2	264	1865	14	1851	586	11	575	557	6	551	602	15	587	733	6	727	397	5	392	249	0	249	417	4	413	1120	8	1112
7386	chr4	34729236	34731236	-	607	5	602	1009	6	1003	902	37	865	266	2	264	1865	14	1851	586	11	575	557	6	551	602	15	587	733	6	727	397	5	392	249	0	249	417	4	413	1120	8	1112
7467	chr4	41754227	41756227	+	836	5	831	1564	22	1542	1584	59	1525	326	5	321	1114	21	1093	508	4	504	1250	11	1239	47	0	47	1222	16	1206	381	4	377	704	1	703	151	0	151	901	24	877
7468	chr4	41754257	41756257	-	916	5	911	1662	28	1634	1664	62	1602	360	5	355	1162	21	1141	572	5	567	1336	12	1324	59	0	59	1314	18	1296	399	4	395	758	2	756	181	1	180	992	25	967
7584	chr4	45107113	45109113	-	1434	10	1424	1606	6	1600	1285	42	1243	548	0	548	1744	18	1726	1154	10	1144	1226	13	1213	1077	0	1077	1611	13	1598	604	1	603	816	8	808	366	2	364	1349	2	1347
7625	chr4	46450877	46452877	+	12873	41	12832	16885	141	16744	11688	147	11541	5013	33	4980	14242	44	14198	12743	68	12675	12076	75	12001	10922	70	10852	13878	60	13818	7674	45	7629	8402	31	8371	3697	17	3680	13341	94	13247
7749	chr4	57298792	57300792	+	8025	55	7970	10272	67	10205	6425	208	6217	2565	30	2535	8760	87	8673	7657	49	7608	7364	40	7324	5517	23	5494	7949	73	7876	4576	43	4533	5355	36	5319	2379	44	2335	8242	87	8155
7750	chr4	57299448	57301448	-	9091	60	9031	11438	65	11373	7290	224	7066	2913	32	2881	9648	89	9559	8354	50	8304	8170	42	8128	5842	25	5817	9089	84	9005	5102	43	5059	5891	42	5849	2700	44	2656	9204	106	9098
7751	chr4	57299450	57301450	-	9091	60	9031	11438	65	11373	7290	224	7066	2913	32	2881	9648	89	9559	8354	50	8304	8170	42	8128	5842	25	5817	9089	84	9005	5102	43	5059	5891	42	5849	2700	44	2656	9204	106	9098
7752	chr4	57299807	57301807	-	9565	65	9500	11915	71	11844	7949	222	7727	3115	27	3088	9902	73	9829	8662	56	8606	8605	40	8565	6083	33	6050	9811	78	9733	5243	33	5210	6461	38	6423	2838	44	2794	9667	97	9570
7753	chr4	57299832	57301832	+	8825	66	8759	11182	66	11116	7425	222	7203	2774	24	2750	9297	67	9230	7932	55	7877	8092	41	8051	5618	30	5588	9131	54	9077	4888	33	4855	5899	34	5865	2574	35	2539	9130	80	9050
8078	chr4	101646782	101648782	+	147	0	147	217	0	217	291	30	261	103	0	103	238	0	238	231	3	228	219	0	219	298	0	298	310	4	306	174	0	174	167	0	167	142	0	142	194	2	192
8284	chr4	114908288	114910288	+	9414	113	9301	12327	183	12144	8333	58	8275	4194	120	4074	11534	198	11336	10109	123	9986	9866	153	9713	5380	82	5298	10830	142	10688	5988	82	5906	6177	85	6092	2972	42	2930	10620	155	10465
8350	chr4	116650674	116652674	-	1731	6	1725	2011	11	2000	1366	34	1332	753	1	752	1829	11	1818	1807	0	1807	1770	16	1754	1045	5	1040	1887	31	1856	842	0	842	758	4	754	543	3	540	1472	3	1469
8467	chr4	119172856	119174856	-	333	0	333	559	4	555	424	95	329	214	0	214	547	5	542	238	0	238	165	4	161	117	2	115	601	6	595	51	1	50	63	2	61	45	0	45	494	3	491
8468	chr4	119173195	119175195	-	333	0	333	559	4	555	424	95	329	214	0	214	547	5	542	238	0	238	165	4	161	117	2	115	601	6	595	51	1	50	63	2	61	45	0	45	494	3	491
8484	chr4	119358894	119360894	-	783	200	583	995	260	735	234	121	113	296	39	257	813	70	743	534	78	456	1310	93	1217	557	88	469	1085	137	948	177	20	157	203	55	148	303	50	253	394	194	200
8490	chr4	119420573	119422573	-	4022	78	3944	5944	102	5842	4697	238	4459	2818	52	2766	5562	79	5483	3538	58	3480	4608	74	4534	2319	26	2293	5402	115	5287	2615	23	2592	4056	56	4000	1648	26	1622	5108	54	5054
8491	chr4	119421376	119423376	-	6111	100	6011	8904	142	8762	7034	319	6715	3819	67	3752	8116	109	8007	5764	75	5689	6604	109	6495	3847	34	3813	8451	176	8275	3639	40	3599	5272	87	5185	2233	27	2206	7757	93	7664
8492	chr4	119421420	119423420	-	6111	100	6011	8915	151	8764	7044	324	6720	3819	67	3752	8116	109	8007	5764	75	5689	6617	117	6500	3847	34	3813	8462	185	8277	3639	40	3599	5272	87	5185	2233	27	2206	7757	93	7664
8493	chr4	119421656	119423656	+	6111	100	6011	8915	151	8764	7044	324	6720	3819	67	3752	8116	109	8007	5764	75	5689	6617	117	6500	3847	34	3813	8462	185	8277	3639	40	3599	5272	87	5185	2233	27	2206	7757	93	7664
8494	chr4	119421683	119423683	+	6111	100	6011	8915	151	8764	7044	324	6720	3819	67	3752	8116	109	8007	5764	75	5689	6617	117	6500	3847	34	3813	8462	185	8277	3639	40	3599	5272	87	5185	2233	27	2206	7757	93	7664
8569	chr4	124692554	124694554	-	2805	7	2798	3500	22	3478	2910	59	2851	962	0	962	2304	13	2291	2122	20	2102	2308	15	2293	1281	3	1278	3079	28	3051	1299	4	1295	1577	12	1565	774	5	769	3252	20	3232
8570	chr4	124692612	124694612	-	2805	7	2798	3500	22	3478	2910	59	2851	962	0	962	2304	13	2291	2122	20	2102	2308	15	2293	1281	3	1278	3079	28	3051	1299	4	1295	1577	12	1565	774	5	769	3252	20	3232
8748	chr4	129460678	129462678	+	2321	15	2306	2160	10	2150	1804	47	1757	1097	11	1086	1895	20	1875	2298	23	2275	1833	25	1808	1727	22	1705	2198	26	2172	1089	8	1081	1038	11	1027	793	4	789	1754	13	1741
8982	chr4	134509998	134511998	+	1613	14	1599	1500	8	1492	1013	16	997	751	2	749	881	3	878	1529	4	1525	1000	6	994	1527	4	1523	1552	5	1547	660	2	658	795	2	793	304	0	304	1355	8	1347
9550	chr4	154635367	154637367	-	16035	248	15787	18007	325	17682	12581	109	12472	4857	65	4792	14405	208	14197	14220	214	14006	13104	205	12899	12283	153	12130	14488	181	14307	7960	123	7837	9507	141	9366	4882	72	4810	14364	256	14108
9691	chr5	4103697	4105697	-	2731	37	2694	3573	5	3568	3177	69	3108	948	0	948	3794	21	3773	2803	7	2796	2916	9	2907	1274	11	1263	3955	33	3922	2680	9	2671	1798	9	1789	672	0	672	3915	10	3905
10092	chr5	34186710	34188710	-	5253	27	5226	8290	25	8265	9064	427	8637	2905	29	2876	9017	32	8985	6668	74	6594	5729	22	5707	4862	14	4848	10361	26	10335	4290	20	4270	3876	15	3861	2792	2	2790	8036	35	8001
10106	chr5	34512979	34514979	-	1819	32	1787	2461	13	2448	1958	78	1880	831	0	831	2252	19	2233	1728	4	1724	1319	2	1317	1009	0	1009	2049	14	2035	1057	0	1057	1424	0	1424	508	0	508	1912	9	1903
10365	chr5	65696856	65698856	-	16703	92	16611	17881	127	17754	13371	180	13191	6224	44	6180	17555	133	17422	18294	80	18214	15257	85	15172	15335	100	15235	19088	146	18942	8422	65	8357	10601	70	10531	5557	30	5527	18823	112	18711
10366	chr5	65697163	65699163	-	14986	94	14892	16199	174	16025	12119	220	11899	5557	22	5535	15761	112	15649	16738	78	16660	13550	87	13463	13746	85	13661	16790	131	16659	7483	44	7439	9608	75	9533	4949	28	4921	16850	102	16748
10546	chr5	86802979	86804979	+	7244	64	7180	8415	40	8375	7017	119	6898	3410	12	3398	7875	59	7816	7893	26	7867	6848	36	6812	6450	26	6424	8427	71	8356	4866	29	4837	5643	48	5595	2891	16	2875	8774	100	8674
10547	chr5	86803489	86805489	+	7244	64	7180	8415	40	8375	7017	119	6898	3410	12	3398	7875	59	7816	7893	26	7867	6848	36	6812	6450	26	6424	8427	71	8356	4866	29	4837	5643	48	5595	2891	16	2875	8774	100	8674
10651	chr5	96372818	96374818	+	3061	15	3046	4666	40	4626	3589	64	3525	1377	4	1373	3720	16	3704	3100	7	3093	3093	25	3068	2103	8	2095	3862	32	3830	2202	19	2183	2350	6	2344	1365	6	1359	4174	27	4147
10652	chr5	96372954	96374954	+	3350	18	3332	5073	41	5032	3857	64	3793	1646	4	1642	4113	16	4097	3385	11	3374	3377	26	3351	2123	8	2115	4361	33	4328	2502	20	2482	2525	10	2515	1449	6	1443	4725	30	4695
10847	chr5	108311781	108313781	+	1560	4	1556	1964	4	1960	2124	40	2084	868	14	854	2522	19	2503	2391	16	2375	2112	10	2102	2085	15	2070	2436	21	2415	1115	6	1109	1078	5	1073	601	1	600	2392	21	2371
10848	chr5	108311924	108313924	+	1560	4	1556	1964	4	1960	2124	40	2084	868	14	854	2522	19	2503	2391	16	2375	2112	10	2102	2085	15	2070	2436	21	2415	1115	6	1109	1078	5	1073	601	1	600	2392	21	2371
11082	chr5	115278665	115280665	+	3413	13	3400	4337	36	4301	3976	87	3889	1768	10	1758	4054	16	4038	3646	22	3624	3540	19	3521	2437	8	2429	4947	64	4883	1727	2	1725	2893	23	2870	1295	11	1284	3608	9	3599
11083	chr5	115278701	115280701	+	3413	13	3400	4337	36	4301	3976	87	3889	1768	10	1758	4054	16	4038	3646	22	3624	3540	19	3521	2437	8	2429	4947	64	4883	1727	2	1725	2893	23	2870	1295	11	1284	3608	9	3599
11324	chr5	122899350	122901350	-	11937	107	11830	14774	68	14706	9666	300	9366	4161	24	4137	11806	86	11720	9737	106	9631	10518	76	10442	8470	87	8383	12419	88	12331	6190	31	6159	7715	31	7684	4054	9	4045	10705	79	10626
11325	chr5	122899380	122901380	-	11937	107	11830	14774	68	14706	9666	300	9366	4161	24	4137	11806	86	11720	9737	106	9631	10518	76	10442	8470	87	8383	12419	88	12331	6190	31	6159	7715	31	7684	4054	9	4045	10705	79	10626
11400	chr5	124111059	124113059	+	1884	13	1871	2137	7	2130	1618	31	1587	666	0	666	1429	4	1425	1826	20	1806	1795	7	1788	602	1	601	2285	15	2270	661	2	659	1243	6	1237	592	3	589	1272	2	1270
11401	chr5	124111246	124113246	-	1884	13	1871	2137	7	2130	1618	31	1587	666	0	666	1429	4	1425	1826	20	1806	1795	7	1788	602	1	601	2285	15	2270	661	2	659	1243	6	1237	592	3	589	1272	2	1270
11402	chr5	124111320	124113320	+	1951	13	1938	2202	13	2189	1677	31	1646	713	0	713	1473	4	1469	1912	20	1892	1866	11	1855	680	3	677	2363	15	2348	685	2	683	1279	6	1273	618	3	615	1326	4	1322
11403	chr5	124111337	124113337	+	1951	13	1938	2202	13	2189	1677	31	1646	713	0	713	1473	4	1469	1912	20	1892	1866	11	1855	680	3	677	2363	15	2348	685	2	683	1279	6	1273	618	3	615	1326	4	1322
11706	chr5	137532229	137534229	-	823	2	821	1057	2	1055	1010	14	996	548	0	548	1076	4	1072	1088	4	1084	956	6	950	719	2	717	1216	0	1216	483	0	483	484	0	484	335	0	335	1041	6	1035
11875	chr5	142462203	142464203	+	4106	30	4076	4673	37	4636	3256	115	3141	1204	8	1196	3660	23	3637	3409	17	3392	3984	29	3955	1800	14	1786	3943	18	3925	2294	37	2257	2427	14	2413	911	0	911	3549	66	3483
11876	chr5	142462930	142464930	+	4572	32	4540	5277	43	5234	3578	115	3463	1346	8	1338	4159	23	4136	3786	19	3767	4368	31	4337	2381	20	2361	4456	20	4436	2524	37	2487	2958	18	2940	1188	4	1184	4203	66	4137
11995	chr5	145190592	145192592	-	1304	11	1293	1939	5	1934	1451	56	1395	299	0	299	1767	1	1766	1082	4	1078	948	3	945	179	0	179	1837	42	1795	866	7	859	1160	0	1160	190	0	190	1379	6	1373
12068	chr5	149005742	149007742	-	612	4	608	492	2	490	332	10	322	230	0	230	524	2	522	615	4	611	498	2	496	663	2	661	536	2	534	315	0	315	349	0	349	70	0	70	558	2	556
12069	chr5	149005961	149007961	+	612	4	608	492	2	490	332	10	322	230	0	230	524	2	522	615	4	611	498	2	496	663	2	661	536	2	534	315	0	315	349	0	349	70	0	70	558	2	556
12214	chr6	17306282	17308282	+	386	15	371	839	18	821	414	44	370	187	0	187	539	0	539	335	14	321	284	2	282	207	0	207	337	0	337	253	2	251	337	2	335	158	1	157	318	2	316
12215	chr6	17306639	17308639	+	386	15	371	839	18	821	414	44	370	187	0	187	539	0	539	335	14	321	284	2	282	207	0	207	337	0	337	253	2	251	337	2	335	158	1	157	318	2	316
12222	chr6	17692355	17694355	+	4626	47	4579	5841	45	5796	4016	93	3923	2339	6	2333	5490	36	5454	5556	40	5516	4791	57	4734	5855	22	5833	6416	79	6337	3571	28	3543	3587	18	3569	1929	22	1907	5494	67	5427
12223	chr6	17692357	17694357	+	4626	47	4579	5841	45	5796	4016	93	3923	2339	6	2333	5490	36	5454	5556	40	5516	4791	57	4734	5855	22	5833	6416	79	6337	3571	28	3543	3587	18	3569	1929	22	1907	5494	67	5427
12224	chr6	17692361	17694361	+	4626	47	4579	5841	45	5796	4016	93	3923	2339	6	2333	5490	36	5454	5556	40	5516	4791	57	4734	5855	22	5833	6416	79	6337	3571	28	3543	3587	18	3569	1929	22	1907	5494	67	5427
12359	chr6	30692749	30694749	-	1803	23	1780	2376	25	2351	2248	72	2176	1179	4	1175	2224	13	2211	2356	4	2352	2042	10	2032	1596	8	1588	2675	28	2647	1415	4	1411	1058	9	1049	1038	6	1032	2988	37	2951
12360	chr6	30692778	30694778	-	1803	23	1780	2376	25	2351	2248	72	2176	1179	4	1175	2224	13	2211	2356	4	2352	2042	10	2032	1596	8	1588	2675	28	2647	1415	4	1411	1058	9	1049	1038	6	1032	2988	37	2951
12509	chr6	43665278	43667278	-	2438	15	2423	4286	23	4263	3220	96	3124	2254	9	2245	4408	18	4390	3712	17	3695	4370	29	4341	919	8	911	5260	19	5241	2834	8	2826	3166	4	3162	1445	24	1421	4005	26	3979
12510	chr6	43665478	43667478	-	2438	15	2423	4286	23	4263	3220	96	3124	2254	9	2245	4408	18	4390	3712	17	3695	4370	29	4341	919	8	911	5260	19	5241	2834	8	2826	3166	4	3162	1445	24	1421	4005	26	3979
12511	chr6	43665486	43667486	-	2438	15	2423	4286	23	4263	3220	96	3124	2254	9	2245	4408	18	4390	3712	17	3695	4370	29	4341	919	8	911	5260	19	5241	2834	8	2826	3166	4	3162	1445	24	1421	4005	26	3979
12801	chr6	72616000	72618000	-	2089	8	2081	2925	7	2918	2323	32	2291	931	7	924	2457	14	2443	2425	14	2411	1979	12	1967	1416	10	1406	2458	13	2445	1157	6	1151	2146	8	2138	914	6	908	2898	21	2877
12856	chr6	83140963	83142963	+	2393	28	2365	2561	46	2515	1465	92	1373	796	27	769	2256	60	2196	1387	10	1377	1518	26	1492	563	9	554	2070	48	2022	802	13	789	2135	71	2064	885	16	869	2467	73	2394
12857	chr6	83140989	83142989	+	2393	28	2365	2561	46	2515	1465	92	1373	796	27	769	2256	60	2196	1387	10	1377	1518	26	1492	563	9	554	2070	48	2022	802	13	789	2135	71	2064	885	16	869	2467	73	2394
12858	chr6	83141105	83143105	+	2393	28	2365	2561	46	2515	1465	92	1373	796	27	769	2256	60	2196	1387	10	1377	1518	26	1492	563	9	554	2070	48	2022	802	13	789	2135	71	2064	885	16	869	2467	73	2394
12859	chr6	83141568	83143568	+	2477	38	2439	2701	68	2633	1542	114	1428	842	35	807	2331	71	2260	1447	26	1421	1578	30	1548	589	9	580	2179	61	2118	832	15	817	2181	71	2110	885	16	869	2580	82	2498
12948	chr6	86027680	86029680	+	1104	14	1090	2467	29	2438	1569	60	1509	775	4	771	1801	16	1785	1077	23	1054	1467	11	1456	483	6	477	1764	9	1755	889	18	871	1289	11	1278	574	4	570	1754	14	1740
13153	chr6	97806001	97808001	+	2343	17	2326	3139	20	3119	2567	58	2509	1121	4	1117	2900	24	2876	2640	24	2616	2266	7	2259	1742	4	1738	3125	29	3096	1539	2	1537	1919	4	1915	1054	6	1048	3105	9	3096
13154	chr6	97806002	97808002	+	2343	17	2326	3139	20	3119	2567	58	2509	1121	4	1117	2900	24	2876	2640	24	2616	2266	7	2259	1742	4	1738	3125	29	3096	1539	2	1537	1919	4	1915	1054	6	1048	3105	9	3096
13155	chr6	97806057	97808057	+	2343	17	2326	3139	20	3119	2567	58	2509	1121	4	1117	2900	24	2876	2640	24	2616	2266	7	2259	1742	4	1738	3125	29	3096	1539	2	1537	1919	4	1915	1054	6	1048	3105	9	3096
13616	chr6	127150048	127152048	-	1305	10	1295	1660	12	1648	843	22	821	331	6	325	1148	7	1141	762	4	758	1215	15	1200	636	2	634	1348	8	1340	496	2	494	702	7	695	243	0	243	1166	8	1158
13617	chr6	127150062	127152062	-	1305	10	1295	1660	12	1648	843	22	821	331	6	325	1148	7	1141	762	4	758	1215	15	1200	636	2	634	1348	8	1340	496	2	494	702	7	695	243	0	243	1166	8	1158
13705	chr6	136827842	136829842	+	3217	31	3186	3853	36	3817	2947	61	2886	1685	6	1679	3835	18	3817	4045	40	4005	3579	25	3554	3928	18	3910	4194	27	4167	2154	14	2140	1704	11	1693	1404	14	1390	3746	31	3715
14023	chr7	6975662	6977662	-	910	758	152	1043	887	156	1064	728	336	202	161	41	903	772	131	612	522	90	1088	959	129	256	232	24	308	264	44	606	505	101	199	185	14	228	213	15	907	750	157
14024	chr7	6976207	6978207	+	910	758	152	1043	887	156	1064	728	336	202	161	41	903	772	131	612	522	90	1088	959	129	256	232	24	308	264	44	606	505	101	199	185	14	228	213	15	907	750	157
14244	chr7	19691659	19693659	-	168	56	112	249	81	168	131	21	110	48	18	30	172	49	123	230	84	146	167	65	102	164	62	102	166	64	102	83	29	54	126	46	80	67	31	36	183	100	83
14290	chr7	24592333	24594333	+	2559	9	2550	2742	17	2725	1833	34	1799	770	2	768	1735	8	1727	2808	4	2804	1762	18	1744	2823	8	2815	2647	20	2627	1735	9	1726	1992	7	1985	1089	6	1083	2200	21	2179
14360	chr7	25618413	25620413	+	790	8	782	726	12	714	727	34	693	350	0	350	745	17	728	646	0	646	876	2	874	451	2	449	747	8	739	371	0	371	454	4	450	306	2	304	714	10	704
14361	chr7	25618492	25620492	+	790	8	782	726	12	714	727	34	693	350	0	350	745	17	728	646	0	646	876	2	874	451	2	449	747	8	739	371	0	371	454	4	450	306	2	304	714	10	704
14362	chr7	25618524	25620524	-	790	8	782	726	12	714	727	34	693	350	0	350	745	17	728	646	0	646	876	2	874	451	2	449	747	8	739	371	0	371	454	4	450	306	2	304	714	10	704
14431	chr7	27673581	27675581	-	5238	52	5186	5380	26	5354	3929	69	3860	1584	10	1574	5121	52	5069	4578	21	4557	4270	29	4241	3962	27	3935	5044	19	5025	1971	10	1961	3110	20	3090	1491	8	1483	5130	36	5094
14432	chr7	27673607	27675607	-	4895	39	4856	5114	26	5088	3787	69	3718	1504	10	1494	4996	48	4948	4354	17	4337	4128	21	4107	3743	25	3718	4826	19	4807	1879	6	1873	2992	20	2972	1424	8	1416	4880	24	4856
14433	chr7	27673608	27675608	-	4895	39	4856	5114	26	5088	3787	69	3718	1504	10	1494	4996	48	4948	4354	17	4337	4128	21	4107	3743	25	3718	4826	19	4807	1879	6	1873	2992	20	2972	1424	8	1416	4880	24	4856
14434	chr7	27673609	27675609	-	4790	36	4754	5044	22	5022	3749	69	3680	1482	10	1472	4966	46	4920	4282	15	4267	4090	17	4073	3673	25	3648	4788	17	4771	1865	6	1859	2964	20	2944	1412	8	1404	4811	24	4787
14435	chr7	27673610	27675610	-	4708	36	4672	4982	20	4962	3708	69	3639	1446	10	1436	4931	46	4885	4223	15	4208	4060	17	4043	3608	25	3583	4722	15	4707	1839	6	1833	2928	20	2908	1380	8	1372	4733	20	4713
14436	chr7	27673611	27675611	-	4708	36	4672	4982	20	4962	3708	69	3639	1446	10	1436	4931	46	4885	4223	15	4208	4060	17	4043	3608	25	3583	4722	15	4707	1839	6	1833	2928	20	2908	1380	8	1372	4733	20	4713
14437	chr7	27673660	27675660	+	4626	36	4590	4920	20	4900	3666	69	3597	1410	10	1400	4895	42	4853	4163	13	4150	4030	17	4013	3542	21	3521	4657	15	4642	1813	6	1807	2892	20	2872	1348	8	1340	4655	14	4641
14461	chr7	28290134	28292134	-	4456	114	4342	5553	200	5353	4313	194	4119	1357	43	1314	4879	115	4764	3449	91	3358	4199	107	4092	2322	50	2272	5004	130	4874	1652	41	1611	2300	60	2240	1002	25	977	4424	141	4283
14563	chr7	29288319	29290319	+	4599	77	4522	5862	105	5757	3017	132	2885	1897	10	1887	4755	34	4721	3420	50	3370	3979	43	3936	2434	42	2392	5131	53	5078	2054	25	2029	2681	28	2653	1687	18	1669	3637	48	3589
15086	chr7	46032695	46034695	+	6003	41	5962	7197	43	7154	5110	144	4966	2625	9	2616	6195	35	6160	4648	31	4617	4985	27	4958	4214	18	4196	6388	34	6354	2733	46	2687	3619	16	3603	1820	2	1818	5798	48	5750
15228	chr7	65370641	65372641	+	7184	49	7135	9234	46	9188	5877	100	5777	3601	98	3503	8182	32	8150	8414	95	8319	7095	35	7060	5713	44	5669	9641	78	9563	4616	34	4582	5068	20	5048	2725	13	2712	8754	93	8661
15229	chr7	65370681	65372681	-	7034	49	6985	9036	40	8996	5756	100	5656	3535	98	3437	7962	32	7930	8332	93	8239	6939	35	6904	5629	44	5585	9516	78	9438	4497	34	4463	5015	16	4999	2666	13	2653	8623	93	8530
15446	chr7	81492925	81494925	-	4009	51	3958	4489	38	4451	3407	85	3322	1545	16	1529	4520	43	4477	4862	49	4813	3414	31	3383	2587	10	2577	4779	39	4740	2044	14	2030	2848	18	2830	1679	10	1669	3708	56	3652
15447	chr7	81493037	81495037	-	3970	49	3921	4447	28	4419	3377	78	3299	1545	16	1529	4466	39	4427	4862	49	4813	3354	30	3324	2587	10	2577	4728	37	4691	2044	14	2030	2797	18	2779	1679	10	1669	3708	56	3652
16138	chr7	123122841	123124841	+	4600	19	4581	5592	37	5555	5241	221	5020	1804	13	1791	4783	30	4753	4887	17	4870	4876	27	4849	3280	28	3252	5494	18	5476	2697	11	2686	3310	8	3302	1804	10	1794	6020	34	5986
16139	chr7	123122884	123124884	+	4600	19	4581	5592	37	5555	5241	221	5020	1804	13	1791	4783	30	4753	4887	17	4870	4876	27	4849	3280	28	3252	5494	18	5476	2697	11	2686	3310	8	3302	1804	10	1794	6020	34	5986
16267	chr7	127259667	127261667	-	2436	24	2412	4421	52	4369	3001	118	2883	1559	11	1548	2656	23	2633	2481	17	2464	2947	28	2919	1552	9	1543	3802	63	3739	1357	10	1347	1602	8	1594	993	2	991	2758	30	2728
16493	chr7	137409756	137411756	-	549	0	549	746	2	744	712	35	677	237	0	237	709	2	707	788	10	778	919	2	917	841	2	839	641	4	637	361	2	359	389	0	389	385	0	385	719	4	715
16846	chr8	3629959	3631959	+	2212	11	2201	2921	33	2888	2474	66	2408	1216	0	1216	2105	13	2092	2016	14	2002	1707	16	1691	999	8	991	2329	6	2323	1188	5	1183	1475	9	1466	517	2	515	2470	19	2451
16847	chr8	3630111	3632111	+	2212	11	2201	2921	33	2888	2474	66	2408	1216	0	1216	2105	13	2092	2016	14	2002	1707	16	1691	999	8	991	2329	6	2323	1188	5	1183	1475	9	1466	517	2	515	2470	19	2451
16848	chr8	3630151	3632151	+	2212	11	2201	2921	33	2888	2474	66	2408	1216	0	1216	2105	13	2092	2016	14	2002	1707	16	1691	999	8	991	2329	6	2323	1188	5	1183	1475	9	1466	517	2	515	2470	19	2451
16849	chr8	3630152	3632152	+	2212	11	2201	2921	33	2888	2474	66	2408	1216	0	1216	2105	13	2092	2016	14	2002	1707	16	1691	999	8	991	2329	6	2323	1188	5	1183	1475	9	1466	517	2	515	2470	19	2451
16850	chr8	3630159	3632159	+	2212	11	2201	2921	33	2888	2474	66	2408	1216	0	1216	2105	13	2092	2016	14	2002	1707	16	1691	999	8	991	2329	6	2323	1188	5	1183	1475	9	1466	517	2	515	2470	19	2451
16851	chr8	3630196	3632196	+	2212	11	2201	2921	33	2888	2474	66	2408	1216	0	1216	2105	13	2092	2016	14	2002	1707	16	1691	999	8	991	2329	6	2323	1188	5	1183	1475	9	1466	517	2	515	2470	19	2451
16867	chr8	4274905	4276905	-	717	5	712	1094	7	1087	1403	92	1311	228	0	228	1053	11	1042	808	0	808	1430	5	1425	259	5	254	1533	10	1523	905	2	903	492	2	490	538	5	533	1494	36	1458
17072	chr8	22858515	22860515	+	9588	65	9523	13403	91	13312	9373	132	9241	5827	34	5793	11851	52	11799	12196	44	12152	9845	75	9770	8317	55	8262	11884	47	11837	6664	39	6625	6949	38	6911	3981	38	3943	12374	85	12289
17073	chr8	22858534	22860534	+	9686	67	9619	13516	93	13423	9440	132	9308	5839	34	5805	11971	52	11919	12294	44	12250	9952	75	9877	8329	55	8274	12002	49	11953	6737	39	6698	7012	38	6974	3993	38	3955	12467	89	12378
17074	chr8	22858538	22860538	+	9686	67	9619	13516	93	13423	9440	132	9308	5839	34	5805	11971	52	11919	12294	44	12250	9952	75	9877	8329	55	8274	12002	49	11953	6737	39	6698	7012	38	6974	3993	38	3955	12467	89	12378
17259	chr8	35764660	35766660	+	335	12	323	360	5	355	200	23	177	169	7	162	231	6	225	209	4	205	269	13	256	387	2	385	430	0	430	177	6	171	192	7	185	75	2	73	345	34	311
17260	chr8	35764704	35766704	+	335	12	323	360	5	355	200	23	177	169	7	162	231	6	225	209	4	205	269	13	256	387	2	385	430	0	430	177	6	171	192	7	185	75	2	73	345	34	311
17463	chr8	64848924	64850924	-	9252	38	9214	10022	77	9945	7132	117	7015	4569	16	4553	8378	55	8323	7169	47	7122	6731	63	6668	4994	21	4973	10561	66	10495	4773	21	4752	4847	24	4823	1775	13	1762	9484	60	9424
17464	chr8	64849029	64851029	-	9252	38	9214	10022	77	9945	7132	117	7015	4569	16	4553	8378	55	8323	7169	47	7122	6731	63	6668	4994	21	4973	10561	66	10495	4773	21	4752	4847	24	4823	1775	13	1762	9484	60	9424
17505	chr8	69715486	69717486	-	1701	34	1667	2110	44	2066	1876	98	1778	1068	2	1066	2051	41	2010	2272	28	2244	2147	17	2130	1579	25	1554	2995	45	2950	1280	2	1278	977	2	975	660	4	656	2254	14	2240
17506	chr8	69715893	69717893	-	1701	34	1667	2110	44	2066	1876	98	1778	1068	2	1066	2051	41	2010	2272	28	2244	2147	17	2130	1579	25	1554	2995	45	2950	1280	2	1278	977	2	975	660	4	656	2254	14	2240
17507	chr8	69715902	69717902	-	1701	34	1667	2110	44	2066	1876	98	1778	1068	2	1066	2051	41	2010	2272	28	2244	2147	17	2130	1579	25	1554	2995	45	2950	1280	2	1278	977	2	975	660	4	656	2254	14	2240
17508	chr8	69715990	69717990	-	1701	34	1667	2110	44	2066	1876	98	1778	1068	2	1066	2051	41	2010	2272	28	2244	2147	17	2130	1579	25	1554	2995	45	2950	1280	2	1278	977	2	975	660	4	656	2254	14	2240
17607	chr8	70658738	70660738	-	5979	38	5941	7588	105	7483	5522	138	5384	2818	50	2768	5905	36	5869	5319	42	5277	5379	60	5319	4317	36	4281	7179	68	7111	3439	14	3425	3711	18	3693	1969	23	1946	6867	77	6790
17608	chr8	70658856	70660856	-	5979	38	5941	7588	105	7483	5522	138	5384	2818	50	2768	5905	36	5869	5319	42	5277	5379	60	5319	4317	36	4281	7179	68	7111	3439	14	3425	3711	18	3693	1969	23	1946	6867	77	6790
17648	chr8	71365847	71367847	+	2344	49	2295	3183	29	3154	2379	111	2268	1045	32	1013	2797	20	2777	1639	0	1639	2573	13	2560	915	2	913	2661	9	2652	1116	19	1097	1465	8	1457	781	2	779	2103	97	2006
17649	chr8	71365852	71367852	+	2344	49	2295	3183	29	3154	2379	111	2268	1045	32	1013	2797	20	2777	1639	0	1639	2573	13	2560	915	2	913	2661	9	2652	1116	19	1097	1465	8	1457	781	2	779	2103	97	2006
17650	chr8	71366216	71368216	+	2344	49	2295	3183	29	3154	2379	111	2268	1045	32	1013	2797	20	2777	1639	0	1639	2573	13	2560	915	2	913	2661	9	2652	1116	19	1097	1465	8	1457	781	2	779	2103	97	2006
17845	chr8	83441662	83443662	-	2957	11	2946	3112	25	3087	2517	65	2452	1302	16	1286	3250	16	3234	3017	13	3004	3036	18	3018	2521	11	2510	3755	54	3701	1915	16	1899	2158	16	2142	1092	4	1088	4685	15	4670
18074	chr8	91069056	91071056	+	1474	33	1441	1730	10	1720	1410	62	1348	675	2	673	1984	8	1976	1361	2	1359	1870	4	1866	749	4	745	1736	5	1731	1240	12	1228	984	4	980	398	0	398	1453	15	1438
18222	chr8	104533637	104535637	-	2936	13	2923	4934	21	4913	4364	155	4209	1578	2	1576	3847	11	3836	2928	10	2918	4052	25	4027	2050	8	2042	4372	22	4350	1615	2	1613	2376	14	2362	1276	14	1262	4156	30	4126
18223	chr8	104533655	104535655	-	2936	13	2923	4934	21	4913	4364	155	4209	1578	2	1576	3847	11	3836	2928	10	2918	4052	25	4027	2050	8	2042	4372	22	4350	1615	2	1613	2376	14	2362	1276	14	1262	4156	30	4126
18224	chr8	104533693	104535693	+	2936	13	2923	4934	21	4913	4364	155	4209	1578	2	1576	3847	11	3836	2928	10	2918	4052	25	4027	2050	8	2042	4372	22	4350	1615	2	1613	2376	14	2362	1276	14	1262	4143	29	4114
18225	chr8	104533699	104535699	+	2936	13	2923	4934	21	4913	4364	155	4209	1578	2	1576	3847	11	3836	2928	10	2918	4052	25	4027	2050	8	2042	4372	22	4350	1615	2	1613	2376	14	2362	1276	14	1262	4143	29	4114
18465	chr8	111392821	111394821	-	5768	32	5736	7637	87	7550	4749	160	4589	2040	39	2001	5976	50	5926	4760	46	4714	4425	41	4384	4584	39	4545	6716	61	6655	3683	36	3647	3493	23	3470	1885	16	1869	6421	137	6284
18629	chr8	121577806	121579806	-	2327	9	2318	3669	24	3645	2773	82	2691	849	2	847	2651	19	2632	2956	36	2920	2173	13	2160	2295	14	2281	2792	17	2775	1169	4	1165	1507	3	1504	645	4	641	2579	55	2524
18630	chr8	121577863	121579863	-	2327	9	2318	3669	24	3645	2773	82	2691	849	2	847	2651	19	2632	2956	36	2920	2173	13	2160	2295	14	2281	2792	17	2775	1169	4	1165	1507	3	1504	645	4	641	2579	55	2524
18787	chr8	124862029	124864029	-	1360	2	1358	1947	10	1937	2204	37	2167	622	6	616	1988	16	1972	1768	0	1768	2014	2	2012	1396	8	1388	2650	12	2638	1033	0	1033	1051	0	1051	437	0	437	3190	64	3126
18788	chr8	124862032	124864032	+	1360	2	1358	1947	10	1937	2204	37	2167	622	6	616	1988	16	1972	1768	0	1768	2014	2	2012	1396	8	1388	2650	12	2638	1033	0	1033	1051	0	1051	437	0	437	3190	64	3126
18793	chr8	124947225	124949225	-	12965	132	12833	15003	63	14940	11133	170	10963	5213	43	5170	13397	74	13323	13145	98	13047	12514	75	12439	12332	71	12261	14752	89	14663	6871	35	6836	7973	37	7936	4852	38	4814	14240	179	14061
19194	chr9	27029094	27031094	-	3491	9	3482	4686	25	4661	4179	68	4111	1961	4	1957	5292	22	5270	3916	23	3893	4296	37	4259	2510	26	2484	4943	16	4927	1762	6	1756	2921	11	2910	1934	0	1934	5085	41	5044
19195	chr9	27029116	27031116	+	3491	9	3482	4686	25	4661	4179	68	4111	1961	4	1957	5292	22	5270	3916	23	3893	4296	37	4259	2510	26	2484	4943	16	4927	1762	6	1756	2921	11	2910	1934	0	1934	5085	41	5044
19196	chr9	27029174	27031174	+	3491	9	3482	4673	25	4648	4169	68	4101	1961	4	1957	5279	22	5257	3916	23	3893	4296	37	4259	2510	26	2484	4928	16	4912	1762	6	1756	2921	11	2910	1934	0	1934	5075	41	5034
19197	chr9	27029592	27031592	+	3187	8	3179	4082	20	4062	3879	68	3811	1781	4	1777	4530	18	4512	3858	23	3835	4189	37	4152	2510	26	2484	4214	12	4202	1742	6	1736	2898	11	2887	1934	0	1934	4867	41	4826
19249	chr9	34484847	34486847	+	3311	24	3287	4291	44	4247	3507	101	3406	2078	27	2051	4653	44	4609	4091	35	4056	3424	50	3374	3034	15	3019	5182	39	5143	2469	40	2429	2595	34	2561	1350	15	1335	4010	16	3994
19250	chr9	34484848	34486848	+	3311	24	3287	4291	44	4247	3507	101	3406	2078	27	2051	4653	44	4609	4091	35	4056	3424	50	3374	3034	15	3019	5182	39	5143	2469	40	2429	2595	34	2561	1350	15	1335	4010	16	3994
19251	chr9	34484849	34486849	+	3311	24	3287	4291	44	4247	3507	101	3406	2078	27	2051	4653	44	4609	4091	35	4056	3424	50	3374	3034	15	3019	5182	39	5143	2469	40	2429	2595	34	2561	1350	15	1335	4010	16	3994
19731	chr9	57157299	57159299	-	824	8	816	1624	3	1621	1446	57	1389	303	2	301	1373	8	1365	592	2	590	1038	18	1020	274	0	274	1935	9	1926	728	3	725	682	9	673	205	0	205	1248	10	1238
19732	chr9	57157349	57159349	-	824	8	816	1624	3	1621	1446	57	1389	303	2	301	1373	8	1365	592	2	590	1038	18	1020	274	0	274	1935	9	1926	728	3	725	682	9	673	205	0	205	1248	10	1238
19851	chr9	60686534	60688534	-	1780	24	1756	2396	14	2382	2113	60	2053	787	12	775	2279	30	2249	1653	6	1647	1754	22	1732	1433	22	1411	2230	14	2216	1263	7	1256	1368	4	1364	754	0	754	2213	15	2198
19852	chr9	60687099	60689099	-	1780	24	1756	2396	14	2382	2113	60	2053	787	12	775	2279	30	2249	1653	6	1647	1754	22	1732	1433	22	1411	2230	14	2216	1263	7	1256	1368	4	1364	754	0	754	2213	15	2198
19853	chr9	60687124	60689124	-	1780	24	1756	2396	14	2382	2113	60	2053	787	12	775	2279	30	2249	1653	6	1647	1754	22	1732	1433	22	1411	2230	14	2216	1263	7	1256	1368	4	1364	754	0	754	2213	15	2198
19854	chr9	60687134	60689134	-	1780	24	1756	2396	14	2382	2113	60	2053	787	12	775	2279	30	2249	1653	6	1647	1754	22	1732	1433	22	1411	2230	14	2216	1263	7	1256	1368	4	1364	754	0	754	2213	15	2198
19855	chr9	60687322	60689322	-	1780	24	1756	2396	14	2382	2113	60	2053	787	12	775	2279	30	2249	1653	6	1647	1754	22	1732	1433	22	1411	2230	14	2216	1263	7	1256	1368	4	1364	754	0	754	2213	15	2198
20044	chr9	69760145	69762145	+	5648	105	5543	6007	114	5893	3694	122	3572	2265	39	2226	4904	98	4806	5457	106	5351	4362	89	4273	5544	88	5456	5276	98	5178	3072	48	3024	3034	70	2964	1591	26	1565	5643	163	5480
20090	chr9	72110201	72112201	-	11722	79	11643	17029	119	16910	12007	144	11863	6927	37	6890	15447	86	15361	16219	100	16119	13026	65	12961	14010	86	13924	18166	109	18057	9915	51	9864	10215	42	10173	5949	42	5907	17798	226	17572
20091	chr9	72110224	72112224	-	11722	79	11643	17029	119	16910	12007	144	11863	6927	37	6890	15447	86	15361	16219	100	16119	13026	65	12961	14010	86	13924	18166	109	18057	9915	51	9864	10215	42	10173	5949	42	5907	17798	226	17572
20092	chr9	72110804	72112804	-	11722	79	11643	17029	119	16910	12007	144	11863	6927	37	6890	15447	86	15361	16219	100	16119	13026	65	12961	14010	86	13924	18166	109	18057	9915	51	9864	10215	42	10173	5949	42	5907	17798	226	17572
20093	chr9	72110814	72112814	-	11722	79	11643	17029	119	16910	12007	144	11863	6927	37	6890	15447	86	15361	16219	100	16119	13026	65	12961	14010	86	13924	18166	109	18057	9915	51	9864	10215	42	10173	5949	42	5907	17798	226	17572
20094	chr9	72110819	72112819	-	11722	79	11643	17029	119	16910	12007	144	11863	6927	37	6890	15447	86	15361	16219	100	16119	13026	65	12961	14010	86	13924	18166	109	18057	9915	51	9864	10215	42	10173	5949	42	5907	17798	226	17572
20235	chr9	85748305	85750305	-	3375	30	3345	4603	24	4579	3934	131	3803	1524	29	1495	4806	44	4762	4206	14	4192	4282	69	4213	3606	8	3598	5806	11	5795	2259	21	2238	3344	16	3328	2001	3	1998	5088	128	4960
20236	chr9	85748334	85750334	-	3375	30	3345	4603	24	4579	3934	131	3803	1524	29	1495	4806	44	4762	4206	14	4192	4282	69	4213	3606	8	3598	5806	11	5795	2259	21	2238	3344	16	3328	2001	3	1998	5088	128	4960
20265	chr9	87021007	87023007	+	2038	12	2026	3164	18	3146	2860	64	2796	1434	12	1422	3313	10	3303	2992	13	2979	2240	20	2220	2601	6	2595	3952	22	3930	2564	9	2555	1786	5	1781	1036	4	1032	3561	39	3522
20266	chr9	87021028	87023028	+	2038	12	2026	3164	18	3146	2860	64	2796	1434	12	1422	3313	10	3303	2992	13	2979	2240	20	2220	2601	6	2595	3952	22	3930	2564	9	2555	1786	5	1781	1036	4	1032	3561	39	3522
20308	chr9	91364799	91366799	-	5486	101	5385	8253	161	8092	5475	47	5428	2820	50	2770	6151	120	6031	5097	104	4993	5630	96	5534	4173	62	4111	7792	139	7653	3783	93	3690	4008	80	3928	1854	31	1823	5728	76	5652
20310	chr9	91364826	91366826	-	4965	95	4870	7520	145	7375	4973	41	4932	2510	45	2465	5616	104	5512	4599	90	4509	5122	94	5028	3747	54	3693	7048	135	6913	3387	82	3305	3582	69	3513	1644	25	1619	5132	74	5058
20311	chr9	91364887	91366887	+	4752	95	4657	6873	125	6748	4488	37	4451	2247	43	2204	5200	100	5100	4291	82	4209	4699	92	4607	3581	54	3527	6442	127	6315	3055	76	2979	3233	57	3176	1500	25	1475	4684	68	4616
20370	chr9	96888474	96890474	-	6540	78	6462	10448	110	10338	8411	164	8247	3654	15	3639	7326	64	7262	6867	63	6804	7842	89	7753	6093	57	6036	9007	85	8922	4500	59	4441	5396	67	5329	2721	21	2700	8998	59	8939
20420	chr9	100642447	100644447	+	8453	31	8422	12023	33	11990	8299	148	8151	4350	46	4304	10377	49	10328	9237	29	9208	8540	61	8479	7546	29	7517	10871	50	10821	5523	15	5508	6438	35	6403	3539	23	3516	10922	69	10853
20421	chr9	100642455	100644455	+	8464	31	8433	12060	33	12027	8325	148	8177	4350	46	4304	10408	50	10358	9259	29	9230	8550	61	8489	7546	29	7517	10901	50	10851	5533	15	5518	6450	35	6415	3539	23	3516	10955	69	10886
20422	chr9	100642622	100644622	+	8644	31	8613	12233	42	12191	8480	151	8329	4478	48	4430	10628	50	10578	9455	31	9424	8705	61	8644	7803	30	7773	11158	53	11105	5655	15	5640	6566	35	6531	3602	26	3576	11198	77	11121
20720	chr9	108825319	108827319	+	7612	79	7533	8834	88	8746	6861	153	6708	3505	23	3482	7875	61	7814	7627	114	7513	6510	52	6458	6198	36	6162	7770	93	7677	4665	44	4621	5230	44	5186	2662	26	2636	8540	125	8415
20722	chr9	108935647	108937647	+	1515	6	1509	2097	16	2081	1610	30	1580	377	2	375	1358	5	1353	1065	4	1061	1478	5	1473	575	4	571	1426	11	1415	502	4	498	939	3	936	363	4	359	1182	5	1177
20893	chr9	114730156	114732156	+	4778	69	4709	5023	20	5003	4449	126	4323	1825	5	1820	4012	11	4001	4152	44	4108	3535	16	3519	2037	6	2031	4663	39	4624	1568	7	1561	2529	17	2512	1315	8	1307	4674	37	4637
20894	chr9	114730202	114732202	+	4778	69	4709	5023	20	5003	4449	126	4323	1825	5	1820	4012	11	4001	4152	44	4108	3535	16	3519	2037	6	2031	4663	39	4624	1568	7	1561	2529	17	2512	1315	8	1307	4674	37	4637
21085	chr9	122985142	122987142	+	114	96	18	148	140	8	60	36	24	36	36	0	95	89	6	142	136	6	143	123	20	71	59	12	124	102	22	70	64	6	120	110	10	46	34	12	174	152	22
21154	chr10	5804465	5806465	-	4052	22	4030	5339	32	5307	4275	102	4173	2401	2	2399	4992	22	4970	4764	28	4736	5261	18	5243	2628	13	2615	6673	59	6614	3184	19	3165	3200	11	3189	1609	1	1608	5614	105	5509
21218	chr10	13007449	13009449	+	2560	2	2558	2638	9	2629	2058	45	2013	979	6	973	3936	12	3924	2721	20	2701	2850	18	2832	1993	8	1985	3090	22	3068	881	8	873	1359	11	1348	1398	0	1398	2884	42	2842
21401	chr10	34207277	34209277	-	1276	11	1265	1407	10	1397	944	17	927	740	8	732	1528	2	1526	1232	11	1221	1126	4	1122	1351	8	1343	1258	8	1250	844	4	840	595	6	589	549	2	547	1345	25	1320
21475	chr10	42017176	42019176	+	619	0	619	910	12	898	646	22	624	261	2	259	790	6	784	441	8	433	827	7	820	398	4	394	1166	9	1157	436	3	433	468	2	466	232	2	230	907	4	903
21476	chr10	42017262	42019262	-	619	0	619	910	12	898	646	22	624	261	2	259	790	6	784	441	8	433	827	7	820	398	4	394	1166	9	1157	436	3	433	468	2	466	232	2	230	907	4	903
21477	chr10	42017275	42019275	-	619	0	619	910	12	898	646	22	624	261	2	259	790	6	784	441	8	433	827	7	820	398	4	394	1166	9	1157	436	3	433	468	2	466	232	2	230	907	4	903
21478	chr10	42017382	42019382	-	619	0	619	910	12	898	646	22	624	261	2	259	790	6	784	441	8	433	827	7	820	398	4	394	1166	9	1157	436	3	433	468	2	466	232	2	230	907	4	903
21590	chr10	56227689	56229689	-	859	8	851	1279	8	1271	927	57	870	518	0	518	1226	7	1219	1034	8	1026	2205	8	2197	647	6	641	1812	8	1804	424	5	419	728	0	728	418	2	416	1372	40	1332
21591	chr10	56228456	56230456	-	859	8	851	1279	8	1271	927	57	870	518	0	518	1226	7	1219	1034	8	1026	2205	8	2197	647	6	641	1812	8	1804	424	5	419	728	0	728	418	2	416	1372	40	1332
21592	chr10	56228457	56230457	-	859	8	851	1279	8	1271	927	57	870	518	0	518	1226	7	1219	1034	8	1026	2205	8	2197	647	6	641	1812	8	1804	424	5	419	728	0	728	418	2	416	1372	40	1332
21629	chr10	60001478	60003478	+	1415	4	1411	2321	3	2318	1872	70	1802	562	2	560	1343	8	1335	1489	6	1483	1499	2	1497	1547	6	1541	1625	6	1619	787	2	785	926	4	922	571	2	569	1556	39	1517
21630	chr10	60001479	60003479	+	1415	4	1411	2321	3	2318	1872	70	1802	562	2	560	1343	8	1335	1489	6	1483	1499	2	1497	1547	6	1541	1625	6	1619	787	2	785	926	4	922	571	2	569	1556	39	1517
21631	chr10	60001491	60003491	+	1415	4	1411	2321	3	2318	1872	70	1802	562	2	560	1343	8	1335	1489	6	1483	1499	2	1497	1547	6	1541	1625	6	1619	787	2	785	926	4	922	571	2	569	1556	39	1517
21632	chr10	60001767	60003767	+	1415	4	1411	2321	3	2318	1872	70	1802	562	2	560	1343	8	1335	1489	6	1483	1499	2	1497	1547	6	1541	1625	6	1619	787	2	785	926	4	922	571	2	569	1556	39	1517
21633	chr10	60001804	60003804	+	1415	4	1411	2321	3	2318	1872	70	1802	562	2	560	1343	8	1335	1489	6	1483	1499	2	1497	1547	6	1541	1625	6	1619	787	2	785	926	4	922	571	2	569	1556	39	1517
21634	chr10	60002112	60004112	-	1415	4	1411	2321	3	2318	1872	70	1802	562	2	560	1343	8	1335	1489	6	1483	1499	2	1497	1547	6	1541	1625	6	1619	787	2	785	926	4	922	571	2	569	1556	39	1517
21635	chr10	60002129	60004129	-	1415	4	1411	2321	3	2318	1872	70	1802	562	2	560	1343	8	1335	1489	6	1483	1499	2	1497	1547	6	1541	1625	6	1619	787	2	785	926	4	922	571	2	569	1556	39	1517
21636	chr10	60002326	60004326	+	1415	4	1411	2321	3	2318	1872	70	1802	562	2	560	1343	8	1335	1489	6	1483	1499	2	1497	1547	6	1541	1625	6	1619	787	2	785	926	4	922	571	2	569	1556	39	1517
21637	chr10	60002327	60004327	+	1415	4	1411	2321	3	2318	1872	70	1802	562	2	560	1343	8	1335	1489	6	1483	1499	2	1497	1547	6	1541	1625	6	1619	787	2	785	926	4	922	571	2	569	1556	39	1517
22085	chr10	80319548	80321548	-	2502	17	2485	3674	22	3652	2875	104	2771	1218	5	1213	3467	33	3434	1619	1	1618	2098	26	2072	617	8	609	2484	54	2430	1151	10	1141	2438	12	2426	451	0	451	2769	9	2760
22179	chr10	81036197	81038197	-	1724	18	1706	1770	17	1753	1515	119	1396	622	4	618	1812	5	1807	1305	10	1295	1533	6	1527	1214	11	1203	1798	20	1778	518	6	512	956	8	948	696	0	696	1907	32	1875
22180	chr10	81036337	81038337	-	1724	18	1706	1770	17	1753	1515	119	1396	622	4	618	1812	5	1807	1305	10	1295	1533	6	1527	1214	11	1203	1798	20	1778	518	6	512	956	8	948	696	0	696	1907	32	1875
22181	chr10	81036421	81038421	-	1724	18	1706	1770	17	1753	1515	119	1396	622	4	618	1812	5	1807	1305	10	1295	1533	6	1527	1214	11	1203	1798	20	1778	518	6	512	956	8	948	696	0	696	1907	32	1875
22294	chr10	82176629	82178629	+	641	2	639	1127	4	1123	1014	24	990	252	2	250	1227	4	1223	793	3	790	1099	4	1095	946	4	942	1152	2	1150	401	2	399	569	0	569	251	0	251	1129	2	1127
22295	chr10	82176634	82178634	+	641	2	639	1127	4	1123	1014	24	990	252	2	250	1227	4	1223	793	3	790	1099	4	1095	946	4	942	1152	2	1150	401	2	399	569	0	569	251	0	251	1129	2	1127
22296	chr10	82177466	82179466	+	641	2	639	1127	4	1123	1014	24	990	252	2	250	1227	4	1223	793	3	790	1099	4	1095	946	4	942	1152	2	1150	401	2	399	569	0	569	251	0	251	1129	2	1127
22327	chr10	83721661	83723661	+	754	6	748	812	4	808	646	52	594	288	2	286	835	15	820	729	3	726	606	0	606	444	4	440	1000	17	983	380	12	368	700	8	692	263	5	258	837	6	831
22328	chr10	83721670	83723670	+	754	6	748	812	4	808	646	52	594	288	2	286	835	15	820	729	3	726	606	0	606	444	4	440	1000	17	983	380	12	368	700	8	692	263	5	258	837	6	831
22329	chr10	83721864	83723864	+	754	6	748	812	4	808	646	52	594	288	2	286	835	15	820	729	3	726	606	0	606	444	4	440	1000	17	983	380	12	368	700	8	692	263	5	258	837	6	831
22330	chr10	83721904	83723904	+	754	6	748	812	4	808	646	52	594	288	2	286	835	15	820	729	3	726	606	0	606	444	4	440	1000	17	983	380	12	368	700	8	692	263	5	258	837	6	831
22552	chr10	105840158	105842158	-	4677	22	4655	6939	66	6873	6527	135	6392	3438	36	3402	7604	33	7571	7990	26	7964	5856	38	5818	6318	62	6256	8671	52	8619	3979	21	3958	5181	61	5120	2411	14	2397	8194	48	8146
22553	chr10	105840164	105842164	-	4677	22	4655	6939	66	6873	6527	135	6392	3438	36	3402	7604	33	7571	7990	26	7964	5856	38	5818	6318	62	6256	8671	52	8619	3979	21	3958	5181	61	5120	2411	14	2397	8194	48	8146
22554	chr10	105840372	105842372	-	4677	22	4655	6939	66	6873	6527	135	6392	3438	36	3402	7604	33	7571	7990	26	7964	5856	38	5818	6318	62	6256	8671	52	8619	3979	21	3958	5181	61	5120	2411	14	2397	8194	48	8146
22555	chr10	105840374	105842374	-	4677	22	4655	6939	66	6873	6527	135	6392	3438	36	3402	7604	33	7571	7990	26	7964	5856	38	5818	6318	62	6256	8671	52	8619	3979	21	3958	5181	61	5120	2411	14	2397	8194	48	8146
22556	chr10	105840380	105842380	-	4677	22	4655	6939	66	6873	6527	135	6392	3438	36	3402	7604	33	7571	7990	26	7964	5856	38	5818	6318	62	6256	8671	52	8619	3979	21	3958	5181	61	5120	2411	14	2397	8194	48	8146
22557	chr10	105840478	105842478	+	4677	22	4655	6939	66	6873	6527	135	6392	3438	36	3402	7604	33	7571	7990	26	7964	5856	38	5818	6318	62	6256	8671	52	8619	3979	21	3958	5181	61	5120	2411	14	2397	8194	48	8146
22648	chr10	117062370	117064370	-	4704	19	4685	6065	57	6008	5031	85	4946	2464	41	2423	4622	33	4589	4671	10	4661	4873	31	4842	3715	38	3677	5867	52	5815	2634	16	2618	3590	21	3569	1458	9	1449	5595	97	5498
22649	chr10	117062814	117064814	-	4704	19	4685	6065	57	6008	5031	85	4946	2464	41	2423	4622	33	4589	4671	10	4661	4873	31	4842	3715	38	3677	5867	52	5815	2634	16	2618	3590	21	3569	1458	9	1449	5595	97	5498
22694	chr10	121033003	121035003	+	2569	22	2547	3609	32	3577	2398	72	2326	795	2	793	2137	29	2108	2608	20	2588	1978	26	1952	2154	2	2152	2618	20	2598	1482	2	1480	1174	8	1166	725	0	725	2646	15	2631
22914	chr10	128908344	128910344	+	3407	18	3389	4443	66	4377	2186	67	2119	684	0	684	4046	4	4042	2971	9	2962	2926	7	2919	1862	8	1854	2983	12	2971	1258	7	1251	1800	19	1781	413	4	409	2852	11	2841
22915	chr10	128908865	128910865	+	4066	32	4034	5499	95	5404	2975	89	2886	1039	2	1037	4637	7	4630	3189	15	3174	3645	14	3631	1862	8	1854	3381	20	3361	1453	7	1446	2061	21	2040	464	4	460	3335	15	3320
23030	chr11	4872958	4874958	+	1792	18	1774	1835	6	1829	1994	102	1892	582	2	580	1383	24	1359	1393	12	1381	2138	18	2120	970	20	950	1886	3	1883	917	7	910	1404	0	1404	370	7	363	1851	11	1840
23031	chr11	4873002	4875002	+	1792	18	1774	1835	6	1829	1994	102	1892	582	2	580	1383	24	1359	1393	12	1381	2138	18	2120	970	20	950	1886	3	1883	917	7	910	1404	0	1404	370	7	363	1851	11	1840
23140	chr11	9117007	9119007	+	776	19	757	869	10	859	503	27	476	455	4	451	1016	13	1003	733	18	715	762	11	751	1050	14	1036	997	19	978	529	4	525	571	19	552	305	2	303	1170	34	1136
23141	chr11	9117102	9119102	+	776	19	757	869	10	859	503	27	476	455	4	451	1016	13	1003	733	18	715	762	11	751	1050	14	1036	997	19	978	529	4	525	571	19	552	305	2	303	1170	34	1136
23142	chr11	9117506	9119506	+	776	19	757	869	10	859	503	27	476	455	4	451	1016	13	1003	733	18	715	762	11	751	1050	14	1036	997	19	978	529	4	525	571	19	552	305	2	303	1170	34	1136
23143	chr11	9117786	9119786	+	776	19	757	869	10	859	503	27	476	455	4	451	1016	13	1003	733	18	715	762	11	751	1050	14	1036	997	19	978	529	4	525	571	19	552	305	2	303	1170	34	1136
23148	chr11	11462229	11464229	-	691	10	681	846	12	834	521	24	497	405	2	403	582	9	573	812	6	806	550	10	540	536	8	528	542	6	536	611	6	605	402	8	394	248	0	248	729	7	722
23149	chr11	11462230	11464230	-	649	10	639	789	12	777	474	20	454	367	2	365	524	9	515	763	2	761	529	10	519	502	8	494	503	6	497	600	4	596	388	4	384	234	0	234	694	7	687
23207	chr11	21237570	21239570	+	7124	54	7070	9071	40	9031	7867	153	7714	2936	12	2924	8181	26	8155	9720	66	9654	7633	47	7586	8641	70	8571	9348	102	9246	5514	32	5482	6019	38	5981	3408	12	3396	9600	91	9509
23208	chr11	21238031	21240031	+	7263	56	7207	9181	40	9141	7927	153	7774	3016	12	3004	8269	28	8241	9830	66	9764	7822	49	7773	8800	70	8730	9516	102	9414	5564	32	5532	6079	38	6041	3408	12	3396	9690	91	9599
23225	chr11	22511282	22513282	+	4349	20	4329	6656	42	6614	4526	57	4469	2376	10	2366	6957	44	6913	6395	34	6361	6012	27	5985	5998	20	5978	6365	44	6321	3511	13	3498	3876	20	3856	1724	10	1714	6632	44	6588
23231	chr11	22980773	22982773	-	1832	13	1819	2512	21	2491	2154	36	2118	1073	4	1069	1651	10	1641	2153	10	2143	1684	6	1678	1117	7	1110	2256	17	2239	1119	2	1117	1069	2	1067	552	0	552	2515	89	2426
23232	chr11	22981284	22983284	-	1832	13	1819	2512	21	2491	2154	36	2118	1073	4	1069	1651	10	1641	2153	10	2143	1684	6	1678	1117	7	1110	2256	17	2239	1119	2	1117	1069	2	1067	552	0	552	2515	89	2426
23233	chr11	22982108	22984108	-	1832	13	1819	2512	21	2491	2141	36	2105	1073	4	1069	1651	10	1641	2153	10	2143	1684	6	1678	1117	7	1110	2256	17	2239	1119	2	1117	1069	2	1067	552	0	552	2502	89	2413
23576	chr11	51896106	51898106	+	111	19	92	117	7	110	83	31	52	12	0	12	77	13	64	71	13	58	75	2	73	54	4	50	73	9	64	35	4	31	60	2	58	40	2	38	99	14	85
23608	chr11	53566191	53568191	+	2649	6	2643	2217	11	2206	2362	100	2262	690	2	688	2624	16	2608	2376	12	2364	2209	4	2205	2314	6	2308	2125	6	2119	1426	0	1426	1980	6	1974	603	0	603	2385	16	2369
23609	chr11	53566313	53568313	-	2649	6	2643	2217	11	2206	2362	100	2262	690	2	688	2624	16	2608	2376	12	2364	2209	4	2205	2314	6	2308	2125	6	2119	1426	0	1426	1980	6	1974	603	0	603	2385	16	2369
23610	chr11	53566368	53568368	+	2649	6	2643	2217	11	2206	2362	100	2262	690	2	688	2624	16	2608	2376	12	2364	2209	4	2205	2314	6	2308	2125	6	2119	1426	0	1426	1980	6	1974	603	0	603	2385	16	2369
23989	chr11	69368424	69370424	-	3125	19	3106	5048	33	5015	3637	54	3583	2017	12	2005	3289	16	3273	3300	11	3289	2268	21	2247	2656	14	2642	3997	25	3972	1783	8	1775	2255	9	2246	1306	8	1298	4416	39	4377
23990	chr11	69368426	69370426	-	3125	19	3106	5048	33	5015	3637	54	3583	2017	12	2005	3289	16	3273	3300	11	3289	2268	21	2247	2656	14	2642	3997	25	3972	1783	8	1775	2255	9	2246	1306	8	1298	4416	39	4377
23991	chr11	69368558	69370558	+	3125	19	3106	5048	33	5015	3637	54	3583	2017	12	2005	3289	16	3273	3300	11	3289	2268	21	2247	2656	14	2642	3997	25	3972	1783	8	1775	2255	9	2246	1306	8	1298	4375	39	4336
24044	chr11	69837524	69839524	+	2814	12	2802	3904	17	3887	3000	73	2927	1305	24	1281	2823	7	2816	3052	12	3040	2368	11	2357	1801	4	1797	3530	12	3518	1409	3	1406	1938	29	1909	987	6	981	3045	6	3039
24188	chr11	71018303	71020303	-	2545	46	2499	4266	30	4236	5066	130	4936	2451	9	2442	5513	18	5495	4610	9	4601	4645	14	4631	2818	13	2805	6086	9	6077	2888	18	2870	3324	9	3315	1812	7	1805	6017	78	5939
24189	chr11	71018376	71020376	-	2545	46	2499	4266	30	4236	5066	130	4936	2451	9	2442	5513	18	5495	4610	9	4601	4645	14	4631	2818	13	2805	6086	9	6077	2888	18	2870	3324	9	3315	1812	7	1805	6017	78	5939
24190	chr11	71018610	71020610	+	2545	46	2499	4266	30	4236	5066	130	4936	2451	9	2442	5513	18	5495	4610	9	4601	4645	14	4631	2818	13	2805	6086	9	6077	2888	18	2870	3324	9	3315	1812	7	1805	6017	78	5939
24191	chr11	71018634	71020634	+	2545	46	2499	4266	30	4236	5066	130	4936	2451	9	2442	5513	18	5495	4610	9	4601	4645	14	4631	2818	13	2805	6086	9	6077	2888	18	2870	3324	9	3315	1812	7	1805	6017	78	5939
24192	chr11	71018841	71020841	-	2545	46	2499	4266	30	4236	5066	130	4936	2451	9	2442	5513	18	5495	4610	9	4601	4645	14	4631	2818	13	2805	6086	9	6077	2888	18	2870	3324	9	3315	1812	7	1805	6017	78	5939
24193	chr11	71019177	71021177	+	2116	46	2070	3500	27	3473	3995	126	3869	1992	9	1983	4803	18	4785	4194	9	4185	3712	12	3700	2609	9	2600	4894	7	4887	2329	18	2311	2872	9	2863	1420	7	1413	5169	78	5091
24557	chr11	82869744	82871744	-	4936	47	4889	5780	45	5735	4470	66	4404	1619	20	1599	5394	40	5354	4162	30	4132	4498	31	4467	3155	18	3137	6108	60	6048	2541	16	2525	2912	13	2899	1295	9	1286	5397	56	5341
24558	chr11	82869749	82871749	-	4936	47	4889	5780	45	5735	4470	66	4404	1619	20	1599	5394	40	5354	4162	30	4132	4498	31	4467	3155	18	3137	6108	60	6048	2541	16	2525	2912	13	2899	1295	9	1286	5397	56	5341
24559	chr11	82869992	82871992	-	4936	47	4889	5780	45	5735	4470	66	4404	1619	20	1599	5394	40	5354	4162	30	4132	4498	31	4467	3155	18	3137	6108	60	6048	2541	16	2525	2912	13	2899	1295	9	1286	5397	56	5341
24560	chr11	82870210	82872210	-	4936	47	4889	5780	45	5735	4470	66	4404	1619	20	1599	5394	40	5354	4162	30	4132	4498	31	4467	3155	18	3137	6108	60	6048	2541	16	2525	2912	13	2899	1295	9	1286	5397	56	5341
24561	chr11	82870237	82872237	-	4936	47	4889	5780	45	5735	4470	66	4404	1619	20	1599	5394	40	5354	4162	30	4132	4498	31	4467	3155	18	3137	6108	60	6048	2541	16	2525	2912	13	2899	1295	9	1286	5397	56	5341
24562	chr11	82870238	82872238	-	4936	47	4889	5780	45	5735	4470	66	4404	1619	20	1599	5394	40	5354	4162	30	4132	4498	31	4467	3155	18	3137	6108	60	6048	2541	16	2525	2912	13	2899	1295	9	1286	5397	56	5341
24596	chr11	83439006	83441006	+	3397	36	3361	4339	36	4303	2728	60	2668	1292	18	1274	3662	35	3627	3583	24	3559	2829	9	2820	3104	18	3086	4464	38	4426	1955	20	1935	2401	14	2387	1459	17	1442	3512	58	3454
24616	chr11	83966408	83968408	+	96	56	40	137	83	54	18	2	16	10	6	4	72	46	26	59	35	24	62	38	24	16	12	4	119	71	48	82	62	20	35	18	17	18	12	6	96	70	26
24816	chr11	93967600	93969600	+	1426	0	1426	2095	27	2068	1444	34	1410	416	0	416	1615	2	1613	1205	10	1195	1209	0	1209	1131	4	1127	1775	13	1762	917	3	914	1066	0	1066	501	0	501	1645	23	1622
25475	chr11	106192603	106194603	-	2458	9	2449	4287	38	4249	2735	103	2632	1334	6	1328	3610	15	3595	2571	4	2567	2840	16	2824	2268	18	2250	3521	12	3509	1626	13	1613	2091	32	2059	1103	0	1103	3448	14	3434
25476	chr11	106192604	106194604	-	2458	9	2449	4287	38	4249	2735	103	2632	1334	6	1328	3610	15	3595	2571	4	2567	2840	16	2824	2268	18	2250	3521	12	3509	1626	13	1613	2091	32	2059	1103	0	1103	3448	14	3434
25477	chr11	106192605	106194605	-	2458	9	2449	4287	38	4249	2735	103	2632	1334	6	1328	3610	15	3595	2571	4	2567	2840	16	2824	2268	18	2250	3521	12	3509	1626	13	1613	2091	32	2059	1103	0	1103	3448	14	3434
25557	chr11	109472596	109474596	-	9107	42	9065	10542	35	10507	6982	88	6894	3508	21	3487	8411	54	8357	7211	45	7166	8153	41	8112	7291	32	7259	9817	55	9762	5195	15	5180	6062	22	6040	2767	19	2748	9402	64	9338
25583	chr11	113682922	113684922	-	6186	35	6151	8259	37	8222	6664	73	6591	3583	14	3569	6500	28	6472	6124	12	6112	6305	33	6272	4063	15	4048	8746	37	8709	4410	15	4395	4248	18	4230	2010	11	1999	7068	87	6981
25584	chr11	113683151	113685151	-	6186	35	6151	8259	37	8222	6664	73	6591	3583	14	3569	6500	28	6472	6124	12	6112	6305	33	6272	4063	15	4048	8746	37	8709	4410	15	4395	4248	18	4230	2010	11	1999	7068	87	6981
25585	chr11	113683176	113685176	-	6186	35	6151	8259	37	8222	6664	73	6591	3583	14	3569	6500	28	6472	6124	12	6112	6305	33	6272	4063	15	4048	8746	37	8709	4410	15	4395	4248	18	4230	2010	11	1999	7068	87	6981
25586	chr11	113683177	113685177	+	6186	35	6151	8259	37	8222	6664	73	6591	3583	14	3569	6500	28	6472	6124	12	6112	6305	33	6272	4063	15	4048	8746	37	8709	4410	15	4395	4248	18	4230	2010	11	1999	7068	87	6981
25587	chr11	113683411	113685411	+	6186	35	6151	8259	37	8222	6664	73	6591	3583	14	3569	6500	28	6472	6124	12	6112	6305	33	6272	4063	15	4048	8746	37	8709	4410	15	4395	4248	18	4230	2010	11	1999	7068	87	6981
25592	chr11	113751011	113753011	-	1073	14	1059	2146	17	2129	1238	39	1199	384	10	374	1808	11	1797	793	4	789	1323	7	1316	194	4	190	1364	22	1342	1067	13	1054	936	2	934	689	2	687	1991	16	1975
25593	chr11	113751543	113753543	-	862	12	850	1906	16	1890	847	39	808	384	10	374	1725	11	1714	793	4	789	939	6	933	194	4	190	1087	22	1065	1067	13	1054	826	2	824	689	2	687	1798	16	1782
25683	chr11	115698534	115700534	-	140	0	140	103	0	103	102	5	97	64	0	64	100	0	100	128	1	127	126	0	126	108	0	108	140	2	138	64	0	64	63	0	63	48	0	48	119	1	118
25684	chr11	115698928	115700928	-	140	0	140	103	0	103	102	5	97	64	0	64	100	0	100	128	1	127	126	0	126	108	0	108	140	2	138	64	0	64	63	0	63	48	0	48	119	1	118
25847	chr11	118418118	118420118	-	5094	43	5051	7052	48	7004	4403	66	4337	2195	4	2191	4552	28	4524	4721	37	4684	4232	24	4208	5042	33	5009	6060	30	6030	2797	16	2781	3542	24	3518	1934	2	1932	5489	66	5423
25848	chr11	118418125	118420125	-	5094	43	5051	7052	48	7004	4403	66	4337	2195	4	2191	4552	28	4524	4721	37	4684	4232	24	4208	5042	33	5009	6060	30	6030	2797	16	2781	3542	24	3518	1934	2	1932	5489	66	5423
25849	chr11	118418127	118420127	-	5094	43	5051	7052	48	7004	4403	66	4337	2195	4	2191	4552	28	4524	4721	37	4684	4232	24	4208	5042	33	5009	6060	30	6030	2797	16	2781	3542	24	3518	1934	2	1932	5489	66	5423
25850	chr11	118418134	118420134	-	5094	43	5051	7052	48	7004	4403	66	4337	2195	4	2191	4552	28	4524	4721	37	4684	4232	24	4208	5042	33	5009	6060	30	6030	2797	16	2781	3542	24	3518	1934	2	1932	5489	66	5423
25942	chr11	120377746	120379746	-	7677	60	7617	7424	83	7341	6237	118	6119	3642	12	3630	7753	31	7722	6598	44	6554	6727	44	6683	4137	6	4131	7726	23	7703	3951	10	3941	3855	4	3851	2370	8	2362	7230	48	7182
26476	chr12	51376512	51378512	+	442	4	438	996	3	993	842	22	820	303	0	303	908	2	906	734	4	730	728	2	726	707	0	707	792	5	787	446	2	444	367	0	367	259	2	257	809	6	803
26477	chr12	51376523	51378523	+	442	4	438	996	3	993	842	22	820	303	0	303	908	2	906	734	4	730	728	2	726	707	0	707	792	5	787	446	2	444	367	0	367	259	2	257	809	6	803
26584	chr12	61521813	61523813	+	2023	7	2016	2329	8	2321	1430	56	1374	707	64	643	2160	2	2158	2045	8	2037	1495	36	1459	1346	0	1346	2224	20	2204	1458	11	1447	1150	4	1146	640	5	635	2339	16	2323
26585	chr12	61521826	61523826	+	2114	7	2107	2394	8	2386	1471	56	1415	719	64	655	2224	2	2222	2045	8	2037	1526	36	1490	1346	0	1346	2289	20	2269	1493	11	1482	1182	4	1178	640	5	635	2361	16	2345
26586	chr12	61521827	61523827	+	2114	7	2107	2394	8	2386	1471	56	1415	719	64	655	2224	2	2222	2045	8	2037	1526	36	1490	1346	0	1346	2289	20	2269	1493	11	1482	1182	4	1178	640	5	635	2361	16	2345
26749	chr12	75734729	75736729	-	7909	28	7881	8146	74	8072	6493	108	6385	3143	22	3121	7239	32	7207	8480	34	8446	7917	45	7872	4400	34	4366	7936	34	7902	4966	21	4945	3738	24	3714	3175	8	3167	7672	53	7619
26761	chr12	76369191	76371191	+	14033	73	13960	19524	82	19442	14264	241	14023	7032	84	6948	16561	82	16479	16164	76	16088	15532	139	15393	13223	34	13189	18781	150	18631	9331	52	9279	10803	39	10764	5435	23	5412	17032	114	16918
26762	chr12	76369216	76371216	-	13520	69	13451	18796	74	18722	13689	222	13467	6757	84	6673	16052	73	15979	15646	74	15572	15017	133	14884	12765	32	12733	18060	142	17918	8921	47	8874	10464	37	10427	5254	21	5233	16465	114	16351
26763	chr12	76369265	76371265	+	12588	67	12521	17260	68	17192	12982	160	12822	6334	84	6250	14924	65	14859	14723	74	14649	13798	93	13705	12317	32	12285	16737	140	16597	8489	45	8444	9793	35	9758	4985	21	4964	15455	112	15343
26764	chr12	76369583	76371583	+	10035	58	9977	13892	49	13843	10506	146	10360	4803	84	4719	11836	45	11791	11738	67	11671	10450	74	10376	8940	20	8920	13323	102	13221	6749	41	6708	7898	32	7866	3831	15	3816	11739	96	11643
26765	chr12	76370138	76372138	+	6610	46	6564	9225	32	9193	6751	136	6615	3314	17	3297	7574	36	7538	8075	61	8014	6816	57	6759	6123	10	6113	8623	82	8541	4169	25	4144	5290	25	5265	2416	13	2403	7657	55	7602
27005	chr12	85597613	85599613	+	6166	43	6123	7500	18	7482	6624	81	6543	2241	14	2227	6562	23	6539	5786	27	5759	6723	24	6699	4378	25	4353	5714	14	5700	3303	21	3282	4740	12	4728	1383	0	1383	7870	64	7806
27006	chr12	85597616	85599616	+	6206	43	6163	7563	18	7545	6656	81	6575	2241	14	2227	6598	23	6575	5844	27	5817	6763	24	6739	4406	25	4381	5764	14	5750	3347	21	3326	4776	12	4764	1397	0	1397	7934	64	7870
27007	chr12	85598104	85600104	+	7768	56	7712	9324	33	9291	7983	100	7883	2840	17	2823	8002	35	7967	7473	47	7426	8014	45	7969	5634	37	5597	7257	17	7240	4145	25	4120	5661	18	5643	2005	4	2001	9561	73	9488
27008	chr12	85598415	85600415	+	7768	56	7712	9324	33	9291	7983	100	7883	2840	17	2823	8002	35	7967	7473	47	7426	8014	45	7969	5634	37	5597	7257	17	7240	4145	25	4120	5661	18	5643	2005	4	2001	9561	73	9488
27255	chr12	108002414	108004414	-	11742	185	11557	11725	117	11608	6724	136	6588	3771	32	3739	8125	99	8026	8795	67	8728	7602	55	7547	6877	60	6817	10038	90	9948	4481	42	4439	5660	58	5602	2659	22	2637	9026	110	8916
27457	chr12	112801681	112803681	-	1410	17	1393	2827	35	2792	1965	52	1913	752	8	744	2562	17	2545	1379	11	1368	1782	23	1759	1017	8	1009	2178	29	2149	1068	12	1056	1576	14	1562	696	6	690	1580	84	1496
27696	chr13	23621558	23623558	-	2674	31	2643	3409	19	3390	2391	64	2327	1580	1	1579	3842	22	3820	2704	12	2692	3122	44	3078	1523	22	1501	3740	19	3721	1942	4	1938	2397	22	2375	1039	4	1035	2932	21	2911
27804	chr13	34993144	34995144	-	2387	18	2369	3545	28	3517	2993	95	2898	1060	6	1054	3073	28	3045	2446	15	2431	3252	21	3231	1795	13	1782	3713	21	3692	2107	28	2079	1819	18	1801	891	6	885	3709	80	3629
27805	chr13	34993241	34995241	-	2402	25	2377	3564	43	3521	2993	95	2898	1060	6	1054	3126	53	3073	2458	15	2443	3275	38	3237	1795	13	1782	3733	37	3696	2121	38	2083	1835	28	1807	891	6	885	3719	82	3637
27913	chr13	44730270	44732270	+	5119	30	5089	5466	22	5444	4496	114	4382	1831	10	1821	5445	71	5374	5478	19	5459	5454	26	5428	3911	29	3882	5326	26	5300	2961	4	2957	3348	48	3300	1733	4	1729	6982	16	6966
28391	chr13	73846613	73848613	-	4801	79	4722	4763	72	4691	3719	139	3580	1949	91	1858	5783	66	5717	4450	37	4413	4224	18	4206	3204	38	3166	5201	71	5130	2018	14	2004	2647	51	2596	2005	21	1984	5735	48	5687
28392	chr13	73846631	73848631	-	4801	79	4722	4763	72	4691	3719	139	3580	1949	91	1858	5783	66	5717	4450	37	4413	4224	18	4206	3204	38	3166	5201	71	5130	2018	14	2004	2647	51	2596	2005	21	1984	5735	48	5687
28393	chr13	73846726	73848726	+	4801	79	4722	4763	72	4691	3719	139	3580	1949	91	1858	5783	66	5717	4450	37	4413	4224	18	4206	3204	38	3166	5201	71	5130	2018	14	2004	2647	51	2596	2005	21	1984	5735	48	5687
28516	chr13	89538669	89540669	-	612	9	603	1123	19	1104	919	49	870	406	0	406	884	12	872	831	12	819	728	10	718	490	2	488	1067	7	1060	357	0	357	497	3	494	378	6	372	817	19	798
28549	chr13	92529810	92531810	-	5439	25	5414	9604	61	9543	6314	70	6244	3163	11	3152	9692	46	9646	8105	47	8058	8366	51	8315	4778	17	4761	9010	54	8956	4657	15	4642	5332	35	5297	2910	12	2898	9309	34	9275
28550	chr13	92529910	92531910	-	5439	25	5414	9604	61	9543	6314	70	6244	3163	11	3152	9692	46	9646	8105	47	8058	8366	51	8315	4778	17	4761	9010	54	8956	4657	15	4642	5332	35	5297	2910	12	2898	9309	34	9275
28551	chr13	92529922	92531922	-	5439	25	5414	9604	61	9543	6314	70	6244	3163	11	3152	9692	46	9646	8105	47	8058	8366	51	8315	4778	17	4761	9010	54	8956	4657	15	4642	5332	35	5297	2910	12	2898	9309	34	9275
28955	chr14	14702010	14704010	+	11293	43	11250	14817	48	14769	10333	224	10109	5655	45	5610	11743	66	11677	12578	88	12490	11566	144	11422	11203	44	11159	14701	114	14587	6880	30	6850	7221	34	7187	4122	10	4112	13787	208	13579
28956	chr14	14702024	14704024	+	11293	43	11250	14817	48	14769	10333	224	10109	5655	45	5610	11743	66	11677	12578	88	12490	11566	144	11422	11203	44	11159	14701	114	14587	6880	30	6850	7221	34	7187	4122	10	4112	13787	208	13579
29121	chr14	26969462	26971462	-	7869	52	7817	8304	41	8263	6190	180	6010	3010	24	2986	8357	38	8319	6283	56	6227	5787	39	5748	3392	63	3329	8072	44	8028	3143	13	3130	4819	35	4784	2449	12	2437	7491	35	7456
29122	chr14	26969551	26971551	-	7869	52	7817	8304	41	8263	6190	180	6010	3010	24	2986	8357	38	8319	6283	56	6227	5787	39	5748	3392	63	3329	8072	44	8028	3143	13	3130	4819	35	4784	2449	12	2437	7491	35	7456
29172	chr14	30653339	30655339	+	1681	8	1673	1939	39	1900	1609	91	1518	693	8	685	1769	10	1759	1730	13	1717	1496	8	1488	1409	6	1403	2309	19	2290	1126	16	1110	1359	0	1359	843	2	841	1849	38	1811
29173	chr14	30653374	30655374	+	1681	8	1673	1939	39	1900	1609	91	1518	693	8	685	1769	10	1759	1730	13	1717	1496	8	1488	1409	6	1403	2309	19	2290	1126	16	1110	1359	0	1359	843	2	841	1849	38	1811
29333	chr14	40890931	40892931	-	42	34	8	26	26	0	30	12	18	16	6	10	33	29	4	17	17	0	28	22	6	29	25	4	44	40	4	10	10	0	20	20	0	14	12	2	41	35	6
29491	chr14	52013065	52015065	-	5848	24	5824	6951	40	6911	5350	79	5271	2562	8	2554	4761	20	4741	5745	36	5709	5117	42	5075	4729	15	4714	5875	33	5842	3072	8	3064	3710	25	3685	2069	6	2063	5064	25	5039
29492	chr14	52013170	52015170	-	6105	25	6080	7388	56	7332	5611	82	5529	2620	12	2608	5042	24	5018	5953	40	5913	5360	46	5314	4801	17	4784	6135	35	6100	3158	12	3146	3850	27	3823	2128	6	2122	5281	25	5256
29496	chr14	52014021	52016021	-	5404	21	5383	6946	52	6894	5001	73	4928	2316	10	2306	4752	22	4730	5567	38	5529	4911	41	4870	4144	18	4126	5650	43	5607	2769	20	2749	3482	25	3457	1854	6	1848	4810	27	4783
29540	chr14	54516470	54518470	-	1372	0	1372	1132	13	1119	905	61	844	251	4	247	1052	4	1048	903	1	902	932	2	930	441	2	439	1047	0	1047	711	0	711	1110	16	1094	694	2	692	1162	6	1156
29552	chr14	54685170	54687170	+	6585	47	6538	7170	88	7082	5650	128	5522	2586	10	2576	6565	40	6525	5515	24	5491	5433	44	5389	4952	17	4935	7708	29	7679	3866	21	3845	3940	31	3909	1602	13	1589	7461	91	7370
29553	chr14	54685780	54687780	-	6614	43	6571	7232	78	7154	5640	132	5508	2628	10	2618	6539	34	6505	5499	23	5476	5514	43	5471	4952	17	4935	7724	30	7694	3865	21	3844	3962	31	3931	1602	13	1589	7496	87	7409
29554	chr14	54685893	54687893	-	6614	43	6571	7232	78	7154	5640	132	5508	2628	10	2618	6539	34	6505	5499	23	5476	5514	43	5471	4952	17	4935	7724	30	7694	3865	21	3844	3962	31	3931	1602	13	1589	7496	87	7409
29555	chr14	54685931	54687931	-	6614	43	6571	7232	78	7154	5640	132	5508	2628	10	2618	6539	34	6505	5499	23	5476	5514	43	5471	4952	17	4935	7724	30	7694	3865	21	3844	3962	31	3931	1602	13	1589	7496	87	7409
29787	chr14	62554736	62556736	+	7357	70	7287	6577	53	6524	6310	111	6199	3094	54	3040	7282	60	7222	7387	40	7347	6615	53	6562	6653	45	6608	8723	39	8684	4177	37	4140	4329	10	4319	2114	8	2106	7151	53	7098
29797	chr14	63121461	63123461	+	2060	20	2040	3417	16	3401	3228	113	3115	891	3	888	4114	11	4103	1981	17	1964	2948	21	2927	687	2	685	3755	4	3751	1401	6	1395	2381	19	2362	357	2	355	3815	66	3749
29826	chr14	64948900	64950900	-	727	4	723	1058	13	1045	910	35	875	373	2	371	988	16	972	768	13	755	737	8	729	144	0	144	1228	14	1214	351	4	347	773	8	765	178	0	178	819	9	810
29827	chr14	64948901	64950901	-	727	4	723	1058	13	1045	910	35	875	373	2	371	988	16	972	768	13	755	737	8	729	144	0	144	1228	14	1214	351	4	347	773	8	765	178	0	178	819	9	810
29828	chr14	64948902	64950902	-	727	4	723	1058	13	1045	910	35	875	373	2	371	988	16	972	768	13	755	737	8	729	144	0	144	1228	14	1214	351	4	347	773	8	765	178	0	178	819	9	810
29829	chr14	64948903	64950903	-	727	4	723	1058	13	1045	910	35	875	373	2	371	988	16	972	768	13	755	737	8	729	144	0	144	1228	14	1214	351	4	347	773	8	765	178	0	178	819	9	810
29830	chr14	64948904	64950904	-	727	4	723	1058	13	1045	910	35	875	373	2	371	988	16	972	768	13	755	737	8	729	144	0	144	1228	14	1214	351	4	347	773	8	765	178	0	178	819	9	810
29831	chr14	64948905	64950905	-	727	4	723	1058	13	1045	910	35	875	373	2	371	988	16	972	768	13	755	737	8	729	144	0	144	1228	14	1214	351	4	347	773	8	765	178	0	178	819	9	810
30254	chr14	122533327	122535327	+	2311	23	2288	2855	31	2824	2624	55	2569	1340	15	1325	3202	29	3173	2619	6	2613	3066	15	3051	1966	10	1956	3540	34	3506	1465	15	1450	2000	13	1987	1324	10	1314	2923	13	2910
30582	chr15	51864461	51866461	-	2356	10	2346	3135	13	3122	2861	140	2721	1175	10	1165	3455	50	3405	2806	15	2791	2621	28	2593	1800	22	1778	3546	25	3521	1409	11	1398	1796	3	1793	1004	3	1001	2992	19	2973
31026	chr15	78717113	78719113	-	7857	191	7666	9116	164	8952	6256	256	6000	3380	109	3271	6570	129	6441	7020	191	6829	6417	178	6239	5433	112	5321	7517	144	7373	3398	41	3357	4149	75	4074	2335	46	2289	7975	135	7840
31432	chr15	89195474	89197474	-	4806	56	4750	6460	24	6436	4294	142	4152	1756	9	1747	4704	15	4689	4429	14	4415	5100	34	5066	3794	60	3734	5776	46	5730	2871	23	2848	3052	40	3012	1144	6	1138	4913	27	4886
31658	chr15	99125534	99127534	+	10996	70	10926	10284	76	10208	9432	189	9243	4199	22	4177	8750	45	8705	8792	40	8752	8505	82	8423	5057	29	5028	10372	80	10292	4946	43	4903	4677	30	4647	2123	16	2107	9692	84	9608
31838	chr15	102517191	102519191	+	2109	12	2097	3537	16	3521	2927	60	2867	1282	5	1277	3270	8	3262	2034	8	2026	2318	13	2305	1029	6	1023	3775	35	3740	1426	7	1419	2085	17	2068	716	3	713	2494	8	2486
31839	chr15	102517213	102519213	+	2109	12	2097	3537	16	3521	2927	60	2867	1282	5	1277	3270	8	3262	2034	8	2026	2318	13	2305	1029	6	1023	3775	35	3740	1426	7	1419	2085	17	2068	716	3	713	2494	8	2486
31840	chr15	102517234	102519234	+	2109	12	2097	3537	16	3521	2927	60	2867	1282	5	1277	3270	8	3262	2034	8	2026	2318	13	2305	1029	6	1023	3775	35	3740	1426	7	1419	2085	17	2068	716	3	713	2494	8	2486
31841	chr15	102517653	102519653	+	2109	12	2097	3537	16	3521	2927	60	2867	1282	5	1277	3270	8	3262	2034	8	2026	2318	13	2305	1029	6	1023	3775	35	3740	1426	7	1419	2085	17	2068	716	3	713	2494	8	2486
31842	chr15	102517657	102519657	+	2109	12	2097	3537	16	3521	2927	60	2867	1282	5	1277	3270	8	3262	2034	8	2026	2318	13	2305	1029	6	1023	3775	35	3740	1426	7	1419	2085	17	2068	716	3	713	2494	8	2486
31869	chr15	103145828	103147828	-	1121	8	1113	1740	20	1720	1109	71	1038	399	0	399	1364	42	1322	1180	0	1180	1098	7	1091	825	2	823	1453	25	1428	680	2	678	681	3	678	644	9	635	1459	5	1454
31894	chr16	3883559	3885559	-	3343	17	3326	5315	13	5302	3873	123	3750	2212	11	2201	5400	32	5368	5392	48	5344	4336	33	4303	4094	35	4059	5987	82	5905	3422	10	3412	3614	9	3605	2006	6	2000	5365	38	5327
31895	chr16	3883618	3885618	+	3343	17	3326	5315	13	5302	3873	123	3750	2212	11	2201	5400	32	5368	5392	48	5344	4336	33	4303	4094	35	4059	5987	82	5905	3422	10	3412	3614	9	3605	2006	6	2000	5365	38	5327
31896	chr16	3883623	3885623	+	3343	17	3326	5315	13	5302	3873	123	3750	2212	11	2201	5400	32	5368	5392	48	5344	4336	33	4303	4094	35	4059	5987	82	5905	3422	10	3412	3614	9	3605	2006	6	2000	5365	38	5327
31897	chr16	3883655	3885655	+	3343	17	3326	5315	13	5302	3873	123	3750	2212	11	2201	5400	32	5368	5392	48	5344	4336	33	4303	4094	35	4059	5987	82	5905	3422	10	3412	3614	9	3605	2006	6	2000	5365	38	5327
32011	chr16	10312968	10314968	-	3255	30	3225	4086	30	4056	2187	62	2125	1293	4	1289	3274	49	3225	2826	22	2804	2772	28	2744	2576	16	2560	3167	7	3160	1808	20	1788	1954	9	1945	1118	4	1114	3194	20	3174
32258	chr16	19759233	19761233	+	2149	36	2113	2424	31	2393	1669	65	1604	976	38	938	2815	50	2765	2198	17	2181	2413	38	2375	1509	16	1493	2507	46	2461	1387	26	1361	1341	16	1325	647	14	633	2377	40	2337
32347	chr16	22162299	22164299	-	8656	43	8613	10990	102	10888	8773	126	8647	3826	30	3796	9360	60	9300	9534	66	9468	9608	86	9522	5838	43	5795	10048	74	9974	6023	27	5996	6975	38	6937	3573	23	3550	9447	89	9358
32458	chr16	31663845	31665845	+	5233	35	5198	5951	21	5930	3683	60	3623	2188	6	2182	5038	38	5000	5482	38	5444	4887	17	4870	4758	21	4737	6173	56	6117	3376	18	3358	3003	5	2998	1909	12	1897	5578	29	5549
32532	chr16	33517407	33519407	+	455	7	448	608	18	590	286	28	258	276	6	270	395	0	395	543	12	531	415	0	415	305	0	305	509	5	504	226	4	222	209	6	203	280	0	280	632	6	626
32945	chr16	91268768	91270768	+	5735	79	5656	9505	66	9439	6357	259	6098	3033	18	3015	8225	50	8175	6856	50	6806	7853	53	7800	3353	19	3334	8286	226	8060	3990	20	3970	5033	26	5007	2677	19	2658	7553	36	7517
33159	chr17	8310102	8312102	+	3600	28	3572	4084	42	4042	2767	81	2686	1344	0	1344	3980	40	3940	2921	3	2918	3405	8	3397	1570	13	1557	4272	43	4229	2390	11	2379	2570	21	2549	881	2	879	4366	24	4342
33160	chr17	8310118	8312118	-	3600	28	3572	4084	42	4042	2767	81	2686	1344	0	1344	3980	40	3940	2921	3	2918	3405	8	3397	1570	13	1557	4272	43	4229	2390	11	2379	2570	21	2549	881	2	879	4366	24	4342
33161	chr17	8310192	8312192	+	3600	28	3572	4084	42	4042	2767	81	2686	1344	0	1344	3980	40	3940	2921	3	2918	3405	8	3397	1570	13	1557	4272	43	4229	2390	11	2379	2570	21	2549	881	2	879	4366	24	4342
33223	chr17	14202718	14204718	+	5903	38	5865	9920	83	9837	7034	137	6897	3351	25	3326	6176	49	6127	7044	38	7006	6680	51	6629	3184	28	3156	8339	50	8289	3344	17	3327	4277	33	4244	2353	4	2349	8231	56	8175
33224	chr17	14202831	14204831	-	5903	38	5865	9920	83	9837	7034	137	6897	3351	25	3326	6176	49	6127	7044	38	7006	6680	51	6629	3184	28	3156	8339	50	8289	3344	17	3327	4277	33	4244	2353	4	2349	8231	56	8175
33502	chr17	25716171	25718171	+	2971	19	2952	3585	16	3569	2861	30	2831	1311	8	1303	3174	20	3154	2509	10	2499	3335	14	3321	1825	9	1816	3414	25	3389	1881	6	1875	2523	14	2509	1263	6	1257	3631	22	3609
33503	chr17	25716452	25718452	+	2971	19	2952	3585	16	3569	2861	30	2831	1311	8	1303	3174	20	3154	2509	10	2499	3335	14	3321	1825	9	1816	3414	25	3389	1881	6	1875	2523	14	2509	1263	6	1257	3631	22	3609
33953	chr17	35058034	35060034	+	1594	59	1535	2622	104	2518	1513	160	1353	860	28	832	1665	51	1614	1131	24	1107	1535	74	1461	458	0	458	1816	55	1761	776	13	763	986	24	962	278	8	270	1851	40	1811
34623	chr17	71309965	71311965	-	4955	31	4924	6392	60	6332	5684	119	5565	2498	29	2469	6274	23	6251	6201	63	6138	5617	37	5580	3975	32	3943	7248	82	7166	3296	23	3273	3869	20	3849	2089	21	2068	5818	75	5743
34624	chr17	71310318	71312318	-	4955	31	4924	6392	60	6332	5684	119	5565	2498	29	2469	6274	23	6251	6201	63	6138	5617	37	5580	3975	32	3943	7248	82	7166	3296	23	3273	3869	20	3849	2089	21	2068	5818	75	5743
34625	chr17	71310319	71312319	-	4955	31	4924	6392	60	6332	5684	119	5565	2498	29	2469	6274	23	6251	6201	63	6138	5617	37	5580	3975	32	3943	7248	82	7166	3296	23	3273	3869	20	3849	2089	21	2068	5818	75	5743
34626	chr17	71310633	71312633	-	4233	27	4206	5452	47	5405	4862	115	4747	2137	25	2112	5157	18	5139	5178	39	5139	4868	29	4839	3138	12	3126	5932	61	5871	2756	16	2740	3179	20	3159	1813	21	1792	4557	48	4509
34897	chr18	3381969	3383969	+	2909	20	2889	3298	12	3286	3117	40	3077	1693	8	1685	3751	15	3736	3262	14	3248	3808	25	3783	3413	14	3399	4557	24	4533	1923	12	1911	2414	18	2396	694	3	691	4062	30	4032
34898	chr18	3382224	3384224	+	2909	20	2889	3298	12	3286	3117	40	3077	1693	8	1685	3751	15	3736	3262	14	3248	3808	25	3783	3413	14	3399	4557	24	4533	1923	12	1911	2414	18	2396	694	3	691	4062	30	4032
34899	chr18	3382433	3384433	+	2909	20	2889	3298	12	3286	3117	40	3077	1693	8	1685	3751	15	3736	3262	14	3248	3808	25	3783	3413	14	3399	4557	24	4533	1923	12	1911	2414	18	2396	694	3	691	4062	30	4032
34904	chr18	4374591	4376591	+	639	3	636	990	8	982	1113	28	1085	429	2	427	841	2	839	880	0	880	823	0	823	90	0	90	1168	6	1162	865	2	863	867	2	865	482	0	482	1329	2	1327
34905	chr18	4374595	4376595	+	639	3	636	990	8	982	1113	28	1085	429	2	427	841	2	839	880	0	880	823	0	823	90	0	90	1168	6	1162	865	2	863	867	2	865	482	0	482	1329	2	1327
34906	chr18	4374616	4376616	+	639	3	636	990	8	982	1113	28	1085	429	2	427	841	2	839	880	0	880	823	0	823	90	0	90	1168	6	1162	865	2	863	867	2	865	482	0	482	1329	2	1327
34919	chr18	5333439	5335439	-	2323	7	2316	4082	12	4070	3602	97	3505	1383	18	1365	4794	32	4762	2807	1	2806	4177	16	4161	1368	10	1358	4407	32	4375	2650	41	2609	2573	4	2569	1430	4	1426	5484	19	5465
34920	chr18	5333963	5335963	-	2323	7	2316	4082	12	4070	3602	97	3505	1383	18	1365	4794	32	4762	2807	1	2806	4177	16	4161	1368	10	1358	4407	32	4375	2650	41	2609	2573	4	2569	1430	4	1426	5484	19	5465
35079	chr18	23952909	23954909	+	1825	6	1819	3311	19	3292	1651	50	1601	1695	2	1693	3222	32	3190	2634	12	2622	2496	32	2464	1715	13	1702	3870	43	3827	1892	9	1883	2372	4	2368	818	0	818	2864	35	2829
35140	chr18	32066733	32068733	+	3200	17	3183	3355	17	3338	3095	70	3025	788	21	767	4604	32	4572	3256	21	3235	3454	21	3433	2679	16	2663	4848	13	4835	1464	4	1460	1891	26	1865	1282	7	1275	3883	13	3870
35328	chr18	38283401	38285401	-	363	124	239	417	150	267	270	11	259	59	10	49	243	81	162	250	86	164	276	90	186	179	32	147	214	74	140	178	62	116	99	28	71	70	20	50	325	111	214
36163	chr19	5801671	5803671	-	2094	12	2082	1915	11	1904	2152	67	2085	835	2	833	2217	6	2211	1649	18	1631	2023	11	2012	1173	8	1165	2506	30	2476	1298	6	1292	1036	15	1021	812	8	804	2286	22	2264
36474	chr19	12500996	12502996	-	7239	28	7211	7511	20	7491	7143	94	7049	2847	16	2831	9495	48	9447	7437	55	7382	7411	44	7367	6185	50	6135	9479	51	9428	4871	30	4841	4933	22	4911	2756	9	2747	7942	31	7911
36491	chr19	16779933	16781933	-	8331	60	8271	11350	63	11287	9748	150	9598	5127	27	5100	11133	88	11045	11762	47	11715	10908	105	10803	7822	51	7771	12645	103	12542	5993	31	5962	6222	39	6183	4684	34	4650	13599	121	13478
36492	chr19	16780093	16782093	-	8331	60	8271	11350	63	11287	9748	150	9598	5127	27	5100	11133	88	11045	11762	47	11715	10908	105	10803	7822	51	7771	12645	103	12542	5993	31	5962	6222	39	6183	4684	34	4650	13599	121	13478
36493	chr19	16780866	16782866	-	3467	20	3447	5113	28	5085	4013	83	3930	2507	16	2491	5001	36	4965	5432	27	5405	4846	41	4805	4156	17	4139	6122	60	6062	2876	17	2859	2491	13	2478	2027	14	2013	5509	22	5487
36494	chr19	16780878	16782878	-	3355	20	3335	4990	26	4964	3945	83	3862	2443	16	2427	4913	36	4877	5352	27	5325	4735	41	4694	4038	17	4021	6027	60	5967	2796	17	2779	2459	13	2446	1987	14	1973	5389	20	5369
36507	chr19	18630813	18632813	-	6729	48	6681	9067	57	9010	8352	127	8225	3560	44	3516	7457	47	7410	8249	45	8204	7566	71	7495	6403	66	6337	9325	99	9226	4199	27	4172	4980	31	4949	2814	19	2795	8720	109	8611
36508	chr19	18631015	18633015	+	6729	48	6681	9067	57	9010	8352	127	8225	3560	44	3516	7457	47	7410	8249	45	8204	7566	71	7495	6403	66	6337	9325	99	9226	4199	27	4172	4980	31	4949	2814	19	2795	8720	109	8611
36622	chr19	29125294	29127294	+	119	105	14	136	127	9	30	16	14	28	26	2	64	58	6	52	50	2	47	45	2	36	32	4	14	10	4	29	29	0	40	40	0	14	14	0	26	26	0
