# Supplementary material for: Upregulation of extracellular proteins in a mouse model of Alzheimer’s disease
Source: Sci Rep. 2023 Apr 28;13:6998. doi: 10.1038/s41598-023-33677-z (PMC10147640; doi:10.1038/s41598-023-33677-z)
Supplement: Supplementary file 2 — Supplementary Information 2. [file 41598_2023_33677_MOESM2_ESM.zip › SupplemenData_Kim/diablo_r1.csv]

ensembl_gene_id	mgi_symbol	entrezgene_id
ENSMUSG00000000731	Aire	11634
ENSMUSG00000017390	Aldoc	11676
ENSMUSG00000015854	Cd5l	11801
ENSMUSG00000026011	Ctla4	12477
ENSMUSG00000039084	Chad	12643
ENSMUSG00000038754	Elovl3	12686
ENSMUSG00000018916	Csf2	12981
ENSMUSG00000094806	Cyp2d10	13101
ENSMUSG00000013418	B4galnt2	14422
ENSMUSG00000020713	Gh	14599
ENSMUSG00000042367	Gjb3	14620
ENSMUSG00000032348	Gsta4	14860
ENSMUSG00000032978	Guca2b	14916
ENSMUSG00000019188	H13	14950
ENSMUSG00000000031	H19	14955
ENSMUSG00000038203	Hoxa13	15398
ENSMUSG00000027871	Hsd3b1	15492
ENSMUSG00000026102	Inpp1	16329
ENSMUSG00000074797	Itpa	16434
ENSMUSG00000019932	Kera	16545
ENSMUSG00000072294	Klf12	16597
ENSMUSG00000109764	Klkb1	16621
ENSMUSG00000063089	Klk1b8	16624
ENSMUSG00000079852	Klra4	16635
ENSMUSG00000053797	Krt16	16666
ENSMUSG00000026468	Lhx4	16872
ENSMUSG00000060572	Mfap2	17150
ENSMUSG00000032221	Mns1	17427
ENSMUSG00000035923	Myf6	17878
ENSMUSG00000037034	Pax1	18503
ENSMUSG00000004630	Pcp2	18545
ENSMUSG00000047674	Pdha2	18598
ENSMUSG00000025330	Padi4	18602
ENSMUSG00000028126	Pip5k1a	18720
ENSMUSG00000021342	Prl	19109
ENSMUSG00000041534	Rbp3	19661
ENSMUSG00000028884	Rpa2	19891
ENSMUSG00000021795	Sftpd	20390
ENSMUSG00000021490	Slc34a1	20505
ENSMUSG00000070837	Aurkc	20871
ENSMUSG00000019850	Tnfaip3	21929
ENSMUSG00000075704	Txnrd2	26462
ENSMUSG00000032357	Tinag	26944
ENSMUSG00000027596	a	50518
ENSMUSG00000061479	Snrpa	53607
ENSMUSG00000038304	Cd160	54215
ENSMUSG00000021364	Elovl2	54326
ENSMUSG00000040380	Cbln3	56410
ENSMUSG00000032473	Cldn18	56492
ENSMUSG00000028031	Dkk2	56811
ENSMUSG00000042306	S100a14	66166
ENSMUSG00000031957	Ctrb1	66473
ENSMUSG00000030335	Mrpl51	66493
ENSMUSG00000027509	Rae1	66679
ENSMUSG00000027225	Duoxa2	66811
ENSMUSG00000032329	Hmg20a	66867
ENSMUSG00000100558	1700025F24Rik	67081
ENSMUSG00000029564	4930519G04Rik	67593
ENSMUSG00000024223	Armc12	67645
ENSMUSG00000028264	Spaca1	67652
ENSMUSG00000012042	4930579F01Rik	67741
ENSMUSG00000051769	Wfdc15a	68221
ENSMUSG00000101334	1700028M03Rik	69460
ENSMUSG00000086494	2210417A02Rik	70138
ENSMUSG00000045928	4933440M02Rik	71208
ENSMUSG00000078618	4930456L15Rik	71650
ENSMUSG00000085236	2610206C17Rik	72495
ENSMUSG00000090260	2810442N19Rik	72753
ENSMUSG00000041138	Nme8	73412
ENSMUSG00000075571	Defb30	73670
ENSMUSG00000072419	Dppa2	73703
ENSMUSG00000069873	4930438A08Rik	73988
ENSMUSG00000094230	Gm21847	74062
ENSMUSG00000036244	Tbc1d21	74286
ENSMUSG00000086263	4930519D14Rik	75090
ENSMUSG00000085664	Atxn7l1os2	75836
ENSMUSG00000020481	Ankrd36	76389
ENSMUSG00000029811	Aoc1	76507
ENSMUSG00000092066	1700121N20Rik	76639
ENSMUSG00000017211	Gsdma2	76758
ENSMUSG00000036162	Fam219aos	76992
ENSMUSG00000075402	Krt76	77055
ENSMUSG00000046248	Krtap5-3	77215
ENSMUSG00000026601	Axdnd1	77352
ENSMUSG00000086554	9530034E10Rik	78615
ENSMUSG00000032451	Trim42	78911
ENSMUSG00000046957	Spz1	79401
ENSMUSG00000078808	Vmn1r58	81014
ENSMUSG00000022657	Cd96	84544
ENSMUSG00000079852	Klra4	93970
ENSMUSG00000040013	Fkbp6	94244
ENSMUSG00000049799	Lrrc19	100061
ENSMUSG00000032623	Oas1d	100535
ENSMUSG00000000617	Grm6	108072
ENSMUSG00000057425	Ugt2b37	112417
ENSMUSG00000046518	Ferd3l	114712
ENSMUSG00000066684	Pilrb1	170741
ENSMUSG00000026773	Pfkfb3	170768
ENSMUSG00000062170	Fmr1nb	207854
ENSMUSG00000041064	Pif1	208084
ENSMUSG00000047749	Zc3hav1l	209032
ENSMUSG00000095093	Vmn2r111	210876
ENSMUSG00000070794	BC016548	211039
ENSMUSG00000091375	Vmn2r15	211223
ENSMUSG00000060216	Arrb2	216869
ENSMUSG00000061458	Nol10	217431
ENSMUSG00000057346	Apol9a	223672
ENSMUSG00000027801	Tm4sf4	229302
ENSMUSG00000027902	Chil6	229688
ENSMUSG00000061259	Tmprss11d	231382
ENSMUSG00000055403	4933427D06Rik	232217
ENSMUSG00000030154	Klrb1f	232408
ENSMUSG00000051936	Prss58	232717
ENSMUSG00000066756	Igfl3	232925
ENSMUSG00000038296	Galnt18	233733
ENSMUSG00000043760	Pkhd1	241035
ENSMUSG00000051279	Gdf6	242316
ENSMUSG00000074366	Obox5	252829
ENSMUSG00000044061	Olfr225	257886
ENSMUSG00000060556	Olfr1418	258227
ENSMUSG00000051190	Olfr1356	258305
ENSMUSG00000074947	Olfr1312	258359
ENSMUSG00000061295	Olfr1261	258466
ENSMUSG00000094878	Olfr130	258480
ENSMUSG00000043529	Olfr266	258482
ENSMUSG00000049561	Olfr95	258506
ENSMUSG00000049041	Olfr398	258705
ENSMUSG00000043383	Olfr1342	258708
ENSMUSG00000075121	Olfr1195	258748
ENSMUSG00000073969	Olfr556	258749
ENSMUSG00000075062	Olfr1271	258789
ENSMUSG00000075172	Olfr1090	258844
ENSMUSG00000046790	Olfr1341	258852
ENSMUSG00000051952	Olfr371	258858
ENSMUSG00000050343	Olfr1378	258912
ENSMUSG00000052012	Olfr796	258933
ENSMUSG00000062245	Olfr170	258959
ENSMUSG00000050085	Olfr622	259087
ENSMUSG00000074146	4930579C12Rik	319213
ENSMUSG00000078700	D030028A08Rik	319371
ENSMUSG00000029830	Svopl	320590
ENSMUSG00000054746	Abca15	320631
ENSMUSG00000085453	Gm12018	327872
ENSMUSG00000020600	Slc7a15	328059
ENSMUSG00000086927	Gm11823	329797
ENSMUSG00000097279	Gm5106	330031
ENSMUSG00000040901	Kcnk18	332396
ENSMUSG00000054417	Cyp3a44	337924
ENSMUSG00000049013	Prss48	368202
ENSMUSG00000051940	5031410I06Rik	381622
ENSMUSG00000053720	Vmn2r43	381838
ENSMUSG00000086860	Gm1720	382255
ENSMUSG00000068302	Noto	384452
ENSMUSG00000118215	Vmn1r55	384522
ENSMUSG00000084275	Gm5396	385454
ENSMUSG00000071757	Zhx2	387609
ENSMUSG00000046828	Mettl21e	403183
ENSMUSG00000035932	Olfr750	404319
ENSMUSG00000061701	Fbxw20	434440
ENSMUSG00000079244	Gm5622	434459
ENSMUSG00000085568	Gm14858	434825
ENSMUSG00000090751	Vmn2r63	435975
ENSMUSG00000067610	Klri1	503550
ENSMUSG00000091017	Fam71a	619288
ENSMUSG00000038768	9130409I23Rik	619326
ENSMUSG00000100658	F730311O21Rik	622304
ENSMUSG00000096798	Gm6309	622306
ENSMUSG00000021211	Akr1c12	622402
ENSMUSG00000043060	Fscb	623046
ENSMUSG00000096399	Vmn2r35	625353
ENSMUSG00000094018	S100a2	628324
ENSMUSG00000074594	Wfdc9	629754
ENSMUSG00000091733	Gm8094	666420
ENSMUSG00000068999	Vmn2r5	667060
ENSMUSG00000090581	Vmn2r6	667069
ENSMUSG00000086179	Gm14317	670507
ENSMUSG00000065503	Mir351	723910
ENSMUSG00000076041	Mir20b	723923
ENSMUSG00000070139	Mir532	751544
ENSMUSG00000076147	Mir694	751558
ENSMUSG00000053263	Gm12592	791413
ENSMUSG00000097712	Gm10532	100038353
ENSMUSG00000085600	E330012B07Rik	100039641
ENSMUSG00000078668	Gm11595	100040276
ENSMUSG00000073804	Nps	100043254
ENSMUSG00000071552	Tigit	100043314
ENSMUSG00000076338	Mir181d	100049549
ENSMUSG00000076315	Mir343	100124438
ENSMUSG00000077847	Mir105	100124463
ENSMUSG00000070110	Mir504	100124476
ENSMUSG00000076946	Mir582	100124489
ENSMUSG00000119434	Mir467a-8	100124643
ENSMUSG00000087899	Mir1942	100316774
ENSMUSG00000097633	Gm16617	100502764
ENSMUSG00000097167	Gm16740	100504029
ENSMUSG00000092850	Mir344g	100526507
ENSMUSG00000093269	Mir5124a	100628630
ENSMUSG00000098480	Mir6387	102465204
ENSMUSG00000098922	Mir8106	102465896
ENSMUSG00000098710	Mir7067	102465984
ENSMUSG00000098958	Mir6933	102466768
ENSMUSG00000098632	Mir7665	102466842
ENSMUSG00000100830	Gm28441	102633688
ENSMUSG00000068068	Gm7735	102637417
ENSMUSG00000089743	Gm16226	102638080
ENSMUSG00000087593	Gm16174	102638408
ENSMUSG00000091184	Gm17059	102640356
ENSMUSG00000085929	Gm13421	105244102
ENSMUSG00000085322	Gm14261	105244370
ENSMUSG00000085888	Gm12224	108167900
ENSMUSG00000077383	Gm22659	115485704
ENSMUSG00000077282	Gm26395	115485902
ENSMUSG00000077158	Gm24578	115485936
ENSMUSG00000077497	Gm23593	115485971
ENSMUSG00000064652	Gm24165	115486134
ENSMUSG00000118977	Gm23567	115487237
ENSMUSG00000088398	Gm26306	115487306
ENSMUSG00000119277	Gm24517	115487590
ENSMUSG00000065298	Gm26121	115487853
ENSMUSG00000065328	Gm22053	115488394
ENSMUSG00000068068	Gm7735	115488619
ENSMUSG00000119586	Gm26375	115488884
ENSMUSG00000089239	Gm22200	115489001
ENSMUSG00000088490	Gm24400	115489076
ENSMUSG00000119217	Gm25629	115489180
ENSMUSG00000089014	Gm25520	115489214
ENSMUSG00000064665	Gm24460	115489215
ENSMUSG00000089614	Gm23505	115489631
