# Supplementary material for: Upregulation of extracellular proteins in a mouse model of Alzheimer’s disease
Source: Sci Rep. 2023 Apr 28;13:6998. doi: 10.1038/s41598-023-33677-z (PMC10147640; doi:10.1038/s41598-023-33677-z)
Supplement: Supplementary file 2 — Supplementary Information 2. [file 41598_2023_33677_MOESM2_ESM.zip › SupplemenData_Kim/diablo_r2.csv]

ensembl_gene_id	mgi_symbol	entrezgene_id
ENSMUSG00000068614	Actc1	11464
ENSMUSG00000022602	Arc	11838
ENSMUSG00000099974	Bcl2a1d	12047
ENSMUSG00000047880	Cxcr5	12145
ENSMUSG00000032589	Bsn	12217
ENSMUSG00000015968	Cacna1d	12289
ENSMUSG00000004110	Cacna1e	12290
ENSMUSG00000038418	Egr1	13653
ENSMUSG00000037868	Egr2	13654
ENSMUSG00000033730	Egr3	13655
ENSMUSG00000071341	Egr4	13656
ENSMUSG00000021250	Fos	14281
ENSMUSG00000003545	Fosb	14282
ENSMUSG00000050553	Gk2	14626
ENSMUSG00000030209	Grin2b	14812
ENSMUSG00000027261	Hao1	15112
ENSMUSG00000028946	Hes3	15207
ENSMUSG00000015501	Hivep2	15273
ENSMUSG00000023034	Nr4a1	15370
ENSMUSG00000029445	Hpd	15445
ENSMUSG00000063730	Hsd3b2	15493
ENSMUSG00000027398	Il1b	16176
ENSMUSG00000035804	Ins1	16333
ENSMUSG00000030830	Itgal	16408
ENSMUSG00000028634	Hivep3	16656
ENSMUSG00000020916	Krt36	16673
ENSMUSG00000079349	Magea5	17141
ENSMUSG00000079350	Magea8	17144
ENSMUSG00000074037	Mc1r	17199
ENSMUSG00000051855	Mest	17294
ENSMUSG00000024042	Sik1	17691
ENSMUSG00000041014	Nrg3	18183
ENSMUSG00000075066	Olfr32	18331
ENSMUSG00000055866	Per2	18627
ENSMUSG00000026417	Pigr	18703
ENSMUSG00000021313	Ryr2	20191
ENSMUSG00000042605	Atxn2	20239
ENSMUSG00000029478	Ncor2	20602
ENSMUSG00000037014	Sstr4	20608
ENSMUSG00000049313	Sorl1	20660
ENSMUSG00000069036	Sry	21674
ENSMUSG00000059891	Tsks	22116
ENSMUSG00000028255	Clca1	23844
ENSMUSG00000035305	Ror1	26563
ENSMUSG00000035711	Dok3	27261
ENSMUSG00000051716	Apon	28194
ENSMUSG00000111338	Olfr29-ps1	29848
ENSMUSG00000025316	Banp	53325
ENSMUSG00000024393	Prrc2a	53761
ENSMUSG00000047002	Msgn1	56184
ENSMUSG00000036052	Dnajb5	56323
ENSMUSG00000040761	Spen	56381
ENSMUSG00000037140	Tas2r108	57253
ENSMUSG00000044359	P2ry4	57385
ENSMUSG00000005474	Myl10	59310
ENSMUSG00000056912	1700017N19Rik	66605
ENSMUSG00000019960	Dusp6	67603
ENSMUSG00000039138	4930591A17Rik	68175
ENSMUSG00000075566	Krtap4-6	68768
ENSMUSG00000087621	1700003G18Rik	69350
ENSMUSG00000100314	1700010J16Rik	69355
ENSMUSG00000060715	1700019A02Rik	69397
ENSMUSG00000044430	Klk12	69511
ENSMUSG00000020690	Efcab3	70894
ENSMUSG00000047324	4931429P17Rik	70971
ENSMUSG00000087487	Ppp2r2cos	71054
ENSMUSG00000020545	Lrrc72	71156
ENSMUSG00000040363	Bcor	71458
ENSMUSG00000025404	R3hdm2	71750
ENSMUSG00000022598	Psca	72373
ENSMUSG00000100119	2700089I24Rik	72647
ENSMUSG00000041161	Otud3	73162
ENSMUSG00000086923	4930406D18Rik	73806
ENSMUSG00000071537	Klrg2	74253
ENSMUSG00000100717	1700120G07Rik	74314
ENSMUSG00000097074	4833428L15Rik	74602
ENSMUSG00000084764	Grip1os2	75321
ENSMUSG00000031559	4930555F03Rik	75359
ENSMUSG00000092599	1700010K23Rik	75501
ENSMUSG00000051375	Pcdh1	75599
ENSMUSG00000037989	Wnk2	75607
ENSMUSG00000053184	Spaca3	75622
ENSMUSG00000063851	Rnf183	76072
ENSMUSG00000064299	4921528I07Rik	77049
ENSMUSG00000045989	4930451I11Rik	78118
ENSMUSG00000061298	Agbl4	78933
ENSMUSG00000045482	Trrap	100683
ENSMUSG00000044957	Pp2d1	110332
ENSMUSG00000029814	Igf2bp3	140488
ENSMUSG00000040209	Zfp704	170753
ENSMUSG00000026313	Hdac4	208727
ENSMUSG00000037541	Shank2	210274
ENSMUSG00000032501	Trib1	211770
ENSMUSG00000047888	Tnrc6b	213988
ENSMUSG00000050345	4930486L24Rik	214639
ENSMUSG00000071192	Wfikkn1	215001
ENSMUSG00000054052	Rdh19	216453
ENSMUSG00000046811	Gltpd2	216871
ENSMUSG00000022263	Trio	223435
ENSMUSG00000025427	Rnf165	225743
ENSMUSG00000045903	Npas4	225872
ENSMUSG00000060613	Cyp2c70	226105
ENSMUSG00000070565	Rasal2	226525
ENSMUSG00000039262	Prrc2b	227723
ENSMUSG00000087194	Skint6	230622
ENSMUSG00000060188	Cxcl17	232983
ENSMUSG00000030945	Acsm2	233799
ENSMUSG00000073457	Smok2b	236574
ENSMUSG00000043945	Adam6a	238406
ENSMUSG00000034413	Neurl1b	240055
ENSMUSG00000068373	D430041D05Rik	241589
ENSMUSG00000038738	Shank1	243961
ENSMUSG00000052058	Olfr901	258028
ENSMUSG00000058513	Olfr801	258282
ENSMUSG00000043880	Olfr323	258373
ENSMUSG00000108827	Olfr1310	258441
ENSMUSG00000064121	Olfr96	258507
ENSMUSG00000046016	Olfr1364	258533
ENSMUSG00000054498	Olfr308	258614
ENSMUSG00000050603	Olfr1008	258866
ENSMUSG00000094588	Olfr898	258871
ENSMUSG00000062712	Olfr531	258955
ENSMUSG00000075189	Olfr1055	259023
ENSMUSG00000045421	Olfr1390	259068
ENSMUSG00000043310	Olfr571	259089
ENSMUSG00000029055	Plch2	269615
ENSMUSG00000064016	Gm648	270599
ENSMUSG00000091155	Serpine3	319433
ENSMUSG00000034584	Exph5	320051
ENSMUSG00000101731	3830432H09Rik	320069
ENSMUSG00000050395	Tnfsf15	326623
ENSMUSG00000024207	Acsbg2	328845
ENSMUSG00000055567	Unc80	329178
ENSMUSG00000085967	Gm12530	329851
ENSMUSG00000044139	Prss53	330657
ENSMUSG00000033737	Fndc3c1	333564
ENSMUSG00000034731	Dgkh	380921
ENSMUSG00000051401	Kctd16	383348
ENSMUSG00000030411	Nova2	384569
ENSMUSG00000065537	Mir132	387150
ENSMUSG00000065601	Mir146	387164
ENSMUSG00000065596	Mir184	387179
ENSMUSG00000078925	D030018L15Rik	402773
ENSMUSG00000020431	Adcy1	432530
ENSMUSG00000073573	Spink11	433181
ENSMUSG00000062064	Slc2a7	435818
ENSMUSG00000070298	Trcg1	541610
ENSMUSG00000090675	Olfr111	545205
ENSMUSG00000096591	Gm13272	545648
ENSMUSG00000094648	Gm13287	545655
ENSMUSG00000067848	4933402N22Rik	545732
ENSMUSG00000072662	Mansc4	545893
ENSMUSG00000035429	Ptprh	545902
ENSMUSG00000094931	Vmn1r160	620758
ENSMUSG00000078599	Skint8	639774
ENSMUSG00000072721	Klra14-ps	654449
ENSMUSG00000081154	Defa-ps13	654456
ENSMUSG00000070495	Ctcfl	664799
ENSMUSG00000072683	Gm7457	665037
ENSMUSG00000065555	Mir219a-1	723823
ENSMUSG00000098807	Mir300	723833
ENSMUSG00000065544	Mir32	723837
ENSMUSG00000065425	Mir325	723929
ENSMUSG00000070102	Mir455	735262
ENSMUSG00000099236	Mir668	751523
ENSMUSG00000076316	Mir673	751547
ENSMUSG00000076460	Mir744	791070
ENSMUSG00000068062	Gm14164	791417
ENSMUSG00000097043	Gm10556	100038439
ENSMUSG00000074281	Gm12522	100038453
ENSMUSG00000093884	Olfr239	100038860
ENSMUSG00000073834	Mup11	100039028
ENSMUSG00000091119	Ccdc152	100039139
ENSMUSG00000099718	Gm2087	100039186
ENSMUSG00000073877	Gm13306	100039863
ENSMUSG00000096154	Gm13057	100040861
ENSMUSG00000073723	Gm13102	100041077
ENSMUSG00000091937	Gm3646	100042065
ENSMUSG00000078949	R3hdml	100043899
ENSMUSG00000047988	4933428G20Rik	100141474
ENSMUSG00000080657	Mir669i	100316668
ENSMUSG00000097211	BC065403	100502819
ENSMUSG00000093037	Mir3066	100526470
ENSMUSG00000092727	Mir3062	100526545
ENSMUSG00000093515	Mir1231	100885827
ENSMUSG00000119672	Mir344i	100885843
ENSMUSG00000098548	Mir6996	102465602
ENSMUSG00000098446	Mir7242	102465716
ENSMUSG00000098498	Mir8099-1	102465890
ENSMUSG00000098442	Mir6959	102465981
ENSMUSG00000098331	Mir7069	102466220
ENSMUSG00000098811	Mir6913	102466763
ENSMUSG00000098296	Mir6918	102466764
ENSMUSG00000098855	Mir6923	102466766
ENSMUSG00000098808	Mir7009	102466786
ENSMUSG00000098325	Mir7048	102466794
ENSMUSG00000099272	Mir7093	102466805
ENSMUSG00000098937	Mir7241	102466824
ENSMUSG00000099075	Mir7674	102466844
ENSMUSG00000098280	Mir7687	102466849
ENSMUSG00000099145	Mir8116	102466887
ENSMUSG00000084865	Gm15723	102633245
ENSMUSG00000085032	Gm11217	102633436
ENSMUSG00000085257	Gm13264	102634205
ENSMUSG00000090066	1110002E22Rik	102634333
ENSMUSG00000091131	Gm7945	102634872
ENSMUSG00000090744	Gm6871	102642386
ENSMUSG00000092574	2810047C21Rik1	105242405
ENSMUSG00000073786	Gm7579	105243090
ENSMUSG00000089804	Gm16136	105245924
ENSMUSG00000088307	Gm24505	115485632
ENSMUSG00000077616	Gm25502	115485774
ENSMUSG00000077630	Gm22149	115485872
ENSMUSG00000077455	Gm25917	115485874
ENSMUSG00000077204	Gm25610	115485889
ENSMUSG00000089439	Gm23195	115485890
ENSMUSG00000088521	Gm26088	115485915
ENSMUSG00000077430	Gm22592	115486100
ENSMUSG00000077546	Gm22020	115486153
ENSMUSG00000088633	Gm22313	115486174
ENSMUSG00000065729	Gm26176	115486568
ENSMUSG00000119753	Gm25077	115486721
ENSMUSG00000064689	Gm25815	115486856
ENSMUSG00000064672	Gm22806	115488214
ENSMUSG00000091698	Gm6526	115488379
ENSMUSG00000087793	Gm25967	115488695
ENSMUSG00000089011	Gm24879	115488696
ENSMUSG00000119593	Gm22448	115488730
ENSMUSG00000064822	Gm24292	115488974
ENSMUSG00000087973	Gm23716	115489613
ENSMUSG00000118872	Gm22458	115489770
ENSMUSG00000077327	Gm25938	115490066
ENSMUSG00000084745	Gm25290	115490269
