# Supplementary material for: Upregulation of extracellular proteins in a mouse model of Alzheimer’s disease
Source: Sci Rep. 2023 Apr 28;13:6998. doi: 10.1038/s41598-023-33677-z (PMC10147640; doi:10.1038/s41598-023-33677-z)
Supplement: Supplementary file 2 — Supplementary Information 2. [file 41598_2023_33677_MOESM2_ESM.zip › SupplemenData_Kim/Diff_10per.csv]

target.row	chr	start	end	strand	pvalue	qvalue	meth.diff	dist.to.feature	feature.name	feature.strand
530085	chr2	118793905	118793905	-	0.001831544	0.083243066	-56.56446541	5779	XM_017316979.1	+
533380	chr2	122319552	122319552	+	0.002128902	0.090899008	-44.66023036	3882	NM_001099297.1	+
533382	chr2	122319586	122319586	+	0.001228232	0.064979605	-44.02877698	3916	NM_001099297.1	+
974443	chrX	51018889	51018889	+	0.001981358	0.087180287	-43.35269251	-120	XM_006541545.2	-
679250	chr4	155343067	155343067	+	0.000494385	0.037143724	-41.17484832	1763	XM_006538655.3	-
974444	chrX	51018894	51018894	+	0.000721701	0.046700742	-36.88794727	-125	XM_006541545.2	-
976753	chrX	94122925	94122925	-	0.000504646	0.037645956	-34.82890243	-332	XM_011247578.2	-
976024	chrX	74085591	74085591	+	0.000184072	0.020639625	-31.9102211	100	NM_010788.4	-
974527	chrX	51680793	51680793	-	0.000451101	0.035208513	-31.70742116	-164	XM_006541518.2	-
974404	chrX	50841981	50841981	-	0.001221722	0.064722384	-31.09787234	612	NM_001313744.1	+
974403	chrX	50841969	50841969	-	0.001723411	0.080122719	-30.98145054	600	NM_001313744.1	+
974525	chrX	51680761	51680761	-	0.000483178	0.036618019	-30.31019979	-132	XM_006541518.2	-
976025	chrX	74085595	74085595	+	0.000296305	0.027422709	-30.09763214	96	NM_010788.4	-
776990	chr6	88234201	88234201	-	0.000936034	0.054752521	-29.9607325	11935	NM_019964.1	+
979730	chrX	152144976	152144976	+	0.000988531	0.056664509	-29.49200633	710	NM_001114664.2	+
561949	chr2	174901843	174901843	-	0.001893535	0.084869303	-28.95812053	-16531	XR_001783598.1	+
223876	chr12	112014004	112014004	-	0.000587887	0.041166843	-28.91414141	740	XM_006516322.1	+
589946	chr3	95172435	95172435	-	0.001211952	0.064361294	-28.89709075	5413	XM_006501206.3	+
977048	chrX	99060851	99060851	-	5.02E-08	0.000102243	-28.89363069	125	XM_006528004.2	+
664797	chr4	137503051	137503051	-	3.31E-13	2.17E-08	-28.80345395	34250	NM_008305.3	+
978310	chrX	129750129	129750129	-	0.001566107	0.075691722	-27.87483414	389	NM_172493.2	+
937954	chr9	58220290	58220290	+	1.12E-05	0.003562373	-27.4898374	-860	NR_105806.1	+
974526	chrX	51680774	51680774	-	0.001639898	0.077689027	-26.81818182	-145	XM_006541518.2	-
209333	chr12	80721995	80721995	-	0.000591564	0.041320783	-26.79738562	18511	XM_011244059.1	+
977403	chrX	101419720	101419720	-	0.001506395	0.073988698	-26.71640928	195	NM_001177985.1	-
977912	chrX	104413770	104413770	+	0.001220496	0.064664389	-25.9928938	77	NM_009592.1	-
547729	chr2	154677326	154677326	+	2.77E-07	0.000331744	-25.20930233	-2657	XR_866878.1	+
977993	chrX	105121209	105121209	+	1.62E-08	4.99E-05	-24.96212121	833	NM_053201.4	+
734252	chr5	127429224	127429224	+	0.002481823	0.099049076	-24.94137656	-147602	NR_038127.1	-
972038	chrX	9272954	9272954	-	0.001635128	0.077582928	-24.62691606	172	NM_023500.2	+
168547	chr11	104171340	104171340	+	0.000877328	0.052675906	-24.38330171	7445	XM_017314246.1	+
557188	chr2	167559557	167559557	-	0.001053566	0.058888895	-24.3502052	6247	XR_866991.2	+
974310	chrX	48624034	48624034	-	4.28E-11	1.02E-06	-24.1833509	362	NM_001166450.2	+
971867	chrX	8252393	8252393	-	0.001201592	0.064025967	-23.84991374	14	NM_133991.2	-
976633	chrX	93297108	93297108	-	0.000740924	0.047493795	-23.55350742	10603	NM_007492.4	+
223875	chr12	112013970	112013970	-	0.00124367	0.065521599	-23.06397306	706	XM_006516322.1	+
975447	chrX	71051733	71051733	+	0.001519107	0.07435419	-23.01942568	1479	NM_001081354.2	+
978067	chrX	106027164	106027164	-	0.001048503	0.058749581	-22.84795886	-60	NM_009726.5	+
180691	chr11	119198973	119198973	-	0.000710668	0.04626761	-22.81425891	6934	XR_389225.3	+
879738	chr8	69883020	69883020	-	0.000710361	0.046266507	-22.79668351	42	XR_001778574.1	+
905466	chr8	116120295	116120295	+	0.00209766	0.090131391	-22.73445732	-70387	XR_388072.3	+
975525	chrX	71556916	71556916	+	0.002032171	0.088421131	-22.64156417	629	XM_006527842.3	+
979444	chrX	144687898	144687898	-	1.15E-06	0.000841303	-22.5666907	283	NM_009428.3	-
972887	chrX	13072296	13072296	-	0.001019418	0.057763388	-22.5290001	541	XM_011247456.2	+
976041	chrX	74249773	74249773	+	3.31E-05	0.007085478	-22.47237857	80	XM_006527911.3	-
21751	chr1	75375266	75375266	-	0.001518778	0.074348644	-22.39067657	-31	NM_007463.4	+
606613	chr3	138066866	138066866	+	0.001155711	0.06246314	-22.26693717	523	NR_037975.1	-
252874	chr13	70646387	70646387	+	0.001115647	0.061139091	-22.21276596	-8548	XR_382437.3	-
400870	chr17	45545604	45545604	+	0.002396566	0.097258572	-22.10633058	2386	XM_006523970.3	-
809997	chr7	29212951	29212951	-	0.002309392	0.095182174	-22.03952507	911	XM_006540074.1	-
980703	chrX	162828938	162828938	-	0.001895948	0.084928353	-22.03804348	485	XM_006528892.2	-
976038	chrX	74249755	74249755	+	3.50E-13	2.17E-08	-22.03389831	98	XM_006527911.3	-
971861	chrX	8252364	8252364	-	0.000944434	0.055040417	-21.98949059	43	NM_133991.2	-
972766	chrX	12761557	12761557	-	0.002224344	0.093187664	-21.92929537	417	NM_001048208.1	-
980290	chrX	159533055	159533055	-	6.01E-14	8.43E-09	-21.875	389	NM_001033472.2	+
979706	chrX	152144711	152144711	-	0.000201083	0.021799642	-21.5958816	445	NM_001114664.2	+
226102	chr12	114378890	114378890	-	0.000610344	0.042120153	-21.56051533	90577	NR_106062.1	-
976713	chrX	93832230	93832230	+	0.001273687	0.066445594	-21.47651007	-136	NM_145630.2	-
305498	chr15	20827526	20827526	+	0.001843133	0.083526011	-21.16402116	54489	XM_017316545.1	+
428634	chr18	25622038	25622038	-	0.000378672	0.031610941	-21.01139601	62457	XM_017317802.1	-
979682	chrX	152016428	152016428	+	0.001169535	0.062974404	-21.00950021	0	NM_019710.2	+
411655	chr17	68836516	68836516	-	2.64E-05	0.006148767	-20.91970803	-620	NM_001206661.1	+
2644	chr1	13889349	13889349	+	1.50E-08	4.75E-05	-20.77922078	42851	XR_373211.1	+
701860	chr5	57720780	57720780	+	0.000939332	0.054863655	-20.75892857	2701	NM_018764.3	+
704873	chr5	72179073	72179073	-	0.000629722	0.042911102	-20.69612534	-10891	NM_178599.4	-
212925	chr12	86189982	86189982	-	0.000174825	0.019993206	-20.65904834	288	XR_381788.3	-
210493	chr12	82387642	82387642	+	0.000225733	0.023386101	-20.35742036	-4056	XR_381762.2	+
221437	chr12	109911222	109911222	+	0.002425485	0.097927521	-20.34926766	-10679	XR_381936.1	+
569781	chr3	27939349	27939349	+	0.001449775	0.072188694	-20.26623377	671	NM_001164056.1	+
538033	chr2	131171388	131171388	-	5.48E-05	0.009824792	-20.11132403	3423	NM_027641.2	-
977487	chrX	101850247	101850247	-	5.51E-06	0.002268385	-19.91332351	864	NM_001163610.1	+
978647	chrX	136033420	136033420	+	0.000798792	0.04973742	-19.83863313	55	NM_029541.3	+
879167	chr8	67011133	67011133	-	0.001263228	0.066136664	-19.76744186	104989	XR_870476.2	+
975727	chrX	72987349	72987349	-	0.000430785	0.034247829	-19.62633775	12	NM_009549.3	+
977452	chrX	101849467	101849467	+	0.000944558	0.055044373	-19.47689182	84	NM_001163610.1	+
979174	chrX	140665521	140665521	+	0.00083981	0.051301651	-19.42982456	847	XM_006528523.3	+
976030	chrX	74085638	74085638	+	0.000436416	0.034516526	-19.36399555	53	NM_010788.4	-
974447	chrX	51018915	51018915	+	1.07E-06	0.000810289	-19.32923707	-146	XM_006541545.2	-
157315	chr11	97003148	97003148	-	0.002023836	0.088226699	-19.29470072	-10421	NM_031183.2	+
978049	chrX	105765036	105765036	-	0.00231299	0.095265741	-19.10441879	561	NM_030614.2	+
670385	chr4	147738595	147738595	+	5.94E-05	0.010311741	-19.0508096	-35965	NM_001127188.2	-
972897	chrX	13072504	13072504	+	0.002113084	0.090540355	-18.92696371	749	XM_011247456.2	+
755232	chr6	26280148	26280148	+	0.002452623	0.098442232	-18.86792453	348724	NR_040771.1	+
521085	chr2	90101547	90101547	+	6.18E-08	0.000120126	-18.75	18050	NM_146342.1	-
976133	chrX	75143296	75143296	-	0.00203654	0.088567072	-18.71370712	-12281	NM_008621.3	-
93371	chr10	92451077	92451077	+	0.000863113	0.052239978	-18.6929843	20117	XR_871949.1	-
370442	chr16	87797377	87797377	-	0.001586116	0.076232982	-18.55355131	-26573	XR_385021.3	+
320421	chr15	76457702	76457702	+	0.000424084	0.033948439	-18.35070172	266	NM_198885.3	+
620441	chr4	41716434	41716434	-	0.000141132	0.017608904	-18.23501873	-2324	XM_006538248.3	-
974766	chrX	56346336	56346336	+	0.000369548	0.031191637	-18.15428688	-45	XM_011247691.2	+
814409	chr7	36809564	36809564	+	0.001357084	0.069220949	-17.98578582	57167	XM_006539961.3	+
977287	chrX	100626108	100626108	+	0.001191957	0.063723576	-17.97759104	-10	XM_006527855.3	+
520471	chr2	84518926	84518926	-	0.001772117	0.081550813	-17.83581334	-12054	NR_046046.1	-
670124	chr4	146067870	146067870	+	0.000440393	0.034692924	-17.81959675	348	NR_030771.1	+
750122	chr5	148684342	148684342	-	0.002408487	0.097511212	-17.74042951	49961	XR_377229.2	+
975195	chrX	60892680	60892680	+	0.000782795	0.049128524	-17.64324957	751	NM_009237.2	-
979786	chrX	152769322	152769322	-	1.55E-07	0.000222706	-17.48105566	165	NM_172441.3	-
610735	chr3	152478138	152478138	+	0.00106075	0.059158999	-17.38410596	9771	XM_017319868.1	-
543503	chr2	148396014	148396014	-	7.00E-06	0.002653943	-17.36587846	639	NM_009219.3	+
977916	chrX	104413785	104413785	+	0.000109194	0.014965765	-17.35306291	62	NM_009592.1	-
975953	chrX	73823844	73823844	-	0.002441321	0.098265998	-17.30212355	697	XM_006528020.2	-
976233	chrX	77511094	77511094	-	0.000478979	0.036426402	-17.1563745	-133	NM_020601.2	+
31247	chr1	100994338	100994338	+	0.002156235	0.091557588	-16.96428571	-161430	NR_037989.1	+
976234	chrX	77511100	77511100	-	0.002019893	0.08814538	-16.93100515	-127	NM_020601.2	+
422517	chr18	7000759	7000759	+	0.00042933	0.034184819	-16.80196507	4021	NM_177595.4	-
974775	chrX	56346430	56346430	+	0.00048138	0.036523318	-16.75206937	32	NM_030139.4	+
977511	chrX	101954217	101954217	+	0.001407965	0.070887908	-16.63508364	-5812	XM_006527729.3	+
670145	chr4	146474991	146474991	-	6.11E-06	0.002420549	-16.59336632	25963	NM_001085522.2	+
320369	chr15	76396781	76396781	-	0.002239976	0.093506772	-16.56804734	6752	NM_001162489.1	+
977531	chrX	101954286	101954286	+	0.000184705	0.020682245	-16.54207861	-5743	XM_006527729.3	+
489583	chr2	14547006	14547006	-	4.81E-06	0.002097837	-16.49484536	34376	XR_865980.2	+
407790	chr17	56753329	56753329	-	0.000767767	0.048579435	-16.36754103	1384	XM_006523801.2	-
734927	chr5	129116180	129116180	+	0.002419296	0.097768555	-16.32653061	1720	XR_001784977.1	-
461194	chr19	9836615	9836615	+	7.06E-05	0.011493586	-16.30668537	-10820	XM_006527538.2	+
850028	chr7	128005119	128005119	-	0.002314964	0.095294423	-16.30143113	743	NM_001079932.3	+
745814	chr5	143254264	143254264	+	7.48E-07	0.000658451	-16.27160773	14279	XM_011240979.2	+
972900	chrX	13072514	13072514	+	1.20E-07	0.000182973	-16.12834453	759	XM_011247456.2	+
404092	chr17	48057536	48057536	+	0.001631791	0.077484547	-16.099794	1207	XR_001782304.1	-
973503	chrX	35888793	35888793	+	0.000168023	0.01954656	-15.81048709	-39	NM_001009947.3	+
345583	chr15	102978983	102978983	-	0.00031905	0.02854784	-15.77253575	1953	NM_008272.3	+
600170	chr3	116777796	116777796	+	0.000982259	0.056409998	-15.70680628	6735	XM_011240280.2	-
156740	chr11	96353179	96353179	-	0.000709833	0.046246213	-15.67142008	-31	XR_001780308.1	-
980662	chrX	162159953	162159953	-	0.000145847	0.0179725	-15.66484517	-513	NM_001081052.2	-
972898	chrX	13072507	13072507	+	0.001781607	0.081807919	-15.55555556	752	XM_011247456.2	+
434940	chr18	42698878	42698878	+	2.24E-07	0.000289966	-15.2771855	33222	XR_877365.2	+
378963	chr17	12507452	12507452	+	7.84E-10	6.35E-06	-15.18987342	253	NM_011395.2	-
856787	chr7	140903628	140903628	-	0.000196121	0.021467212	-15.18739815	-2436	NR_015583.1	+
184299	chr11	120695787	120695787	-	0.001807734	0.082624061	-15.14619883	17900	XM_011248848.1	-
612009	chr4	3679336	3679336	-	0.001926051	0.085727471	-15.01621121	1217	NM_001111096.1	+
127904	chr11	59506321	59506321	+	5.41E-11	1.10E-06	-14.95327103	320	NM_172941.4	-
974295	chrX	48594384	48594384	+	0.002278708	0.094460463	-14.65781221	-12	NM_001166648.1	-
979061	chrX	140599362	140599362	+	0.000212004	0.022522361	-14.58651205	16	XM_006528499.3	-
980544	chrX	161717892	161717892	+	0.000260302	0.025429842	-14.56397029	341	NM_198409.3	+
127900	chr11	59506302	59506302	+	4.44E-11	1.04E-06	-14.54545455	339	NM_172941.4	-
630135	chr4	63186673	63186673	-	0.000193049	0.021250396	-14.39206677	-14528	XM_017320000.1	-
918454	chr9	8900958	8900958	+	3.87E-09	1.96E-05	-14.28571429	1127	NM_008829.2	+
335231	chr15	89548110	89548110	-	0.001994562	0.087510463	-14.21818182	-19450	XM_006520300.3	+
504876	chr2	33719836	33719836	+	0.000380595	0.031708545	-14.21798631	-878	XR_374262.2	-
974451	chrX	51018932	51018932	+	0.001085147	0.060048573	-14.11321028	-163	XM_006541545.2	-
975917	chrX	73673497	73673497	-	2.54E-07	0.000316364	-14.08675799	366	NM_133987.2	+
977494	chrX	101850299	101850299	-	0.000124472	0.016274187	-13.95663957	916	NM_001163610.1	+
366970	chr16	57490004	57490004	-	0.001614685	0.077026434	-13.93939394	-45043	XM_017317115.1	-
795146	chr6	145178830	145178830	-	0.000635924	0.043210682	-13.91530797	-3418	XR_869586.1	+
936182	chr9	56876899	56876899	-	1.46E-06	0.000986033	-13.90798092	11797	NM_139001.2	+
838592	chr7	107210065	107210065	-	0.001372731	0.069710987	-13.87356396	622	NM_029660.2	+
192074	chr12	22467109	22467109	-	3.81E-10	4.15E-06	-13.87283237	147	XM_011243957.2	-
21001	chr1	74949019	74949019	+	9.77E-13	5.05E-08	-13.84615385	2654	NM_010544.3	-
297015	chr14	102187715	102187715	-	1.13E-06	0.000836979	-13.79310345	12096	XR_874906.1	+
729340	chr5	122247737	122247737	+	0.002142343	0.091224325	-13.7851478	15439	XM_011248243.1	+
509284	chr2	51284917	51284917	-	0.000204523	0.022036767	-13.67394128	43088	NR_040636.1	+
972756	chrX	12761501	12761501	-	0.001013791	0.057564232	-13.63636364	473	NM_001048208.1	-
218737	chr12	105455035	105455035	+	0.001449619	0.072188247	-13.57927786	1181	NM_001252508.1	+
118586	chr11	34976226	34976226	+	0.001111283	0.060982406	-13.54743448	-34500	XR_388561.2	-
977691	chrX	103447795	103447795	-	0.001865601	0.084136145	-13.53440767	16280	NR_002844.2	+
171475	chr11	108406098	108406098	-	0.001824855	0.083046762	-13.42281879	8787	XM_006532042.1	+
670408	chr4	147738651	147738651	+	1.49E-05	0.004279532	-13.37409705	-36021	NM_001127188.2	-
489210	chr2	13010039	13010039	-	0.001225631	0.064890894	-13.26881099	826	NM_153155.2	-
7538	chr1	36499476	36499476	-	2.08E-06	0.001219046	-13.25966851	-12378	XM_006496356.3	+
751408	chr6	3121312	3121312	-	5.32E-07	0.000523419	-13.22173754	-167207	NR_036696.1	+
188801	chr12	11437581	11437581	+	0.001557369	0.075436639	-13.19444444	-652	NR_045966.1	+
263467	chr13	107642407	107642407	-	0.002139958	0.091182132	-13.16383147	865	XR_873932.1	-
942207	chr9	64514937	64514937	+	0.002520058	0.099856295	-13.13886506	13598	XM_006510984.3	+
537366	chr2	130576647	130576647	+	0.001372552	0.069708174	-13.06450182	480	NM_011025.4	+
980325	chrX	159627476	159627476	+	0.00213182	0.090981589	-13.06299676	206	NM_001135727.2	+
817732	chr7	45376755	45376755	-	0.000871316	0.05242553	-13.02325581	-6192	NM_011698.1	-
320414	chr15	76457637	76457637	-	0.001416413	0.071119445	-12.91607265	201	NM_198885.3	+
978931	chrX	140062768	140062768	-	7.63E-10	6.24E-06	-12.8	-62	XM_006528566.1	-
790971	chr6	126739396	126739396	+	4.26E-08	9.50E-05	-12.76595745	1279	NM_013568.6	-
371772	chr16	91270251	91270251	-	2.17E-05	0.005423087	-12.74509804	484	NM_016968.4	+
210048	chr12	81780431	81780431	+	8.22E-07	0.000694406	-12.72727273	740	NM_001174107.1	-
38947	chr1	136260102	136260102	+	2.61E-08	6.98E-05	-12.66666667	772	NM_001101516.1	-
897739	chr8	95488509	95488509	+	2.34E-10	2.95E-06	-12.65822785	-60	XM_006530642.1	-
104915	chr10	127526834	127526834	-	0.001726549	0.080191009	-12.65181236	-4391	NM_001252316.1	-
581027	chr3	67892327	67892327	-	7.13E-11	1.30E-06	-12.58924322	109	NM_177585.3	+
845766	chr7	122670788	122670788	+	0.001887973	0.084722947	-12.48223527	-956	NM_019430.2	+
979271	chrX	142390484	142390484	+	0.001642549	0.077750802	-12.47738044	52	NM_207625.2	-
210033	chr12	81732058	81732058	-	2.38E-07	0.000300683	-12.43781095	40536	XM_006516037.3	-
665985	chr4	138447213	138447213	-	0.00191083	0.085362864	-12.34439094	-7935	NM_025451.2	+
633920	chr4	89275115	89275115	+	1.62E-11	4.80E-07	-12.24489796	7078	NM_001040654.1	-
332783	chr15	86979183	86979183	+	0.001756771	0.081103284	-12.20557858	77172	XR_384318.2	+
688480	chr5	28118623	28118623	-	0.0003145	0.028303437	-12.15083485	782	XR_389790.2	+
599286	chr3	110142833	110142833	-	0.000470101	0.035999557	-12.12121212	10	XM_006502355.3	-
976851	chrX	94235204	94235204	-	0.000487529	0.036808384	-12.12121212	-223	XM_011247581.1	+
972723	chrX	12160479	12160479	-	0.000312715	0.028244836	-12.03782506	50	XM_017318623.1	-
955563	chr9	99947435	99947435	-	1.28E-07	0.000190995	-12.02185792	-71266	NM_011440.1	-
519108	chr2	76936427	76936427	-	0.001398938	0.07058153	-11.96581197	46121	NM_011652.3	-
979722	chrX	152144907	152144907	+	5.30E-05	0.009627312	-11.93010538	641	NM_001114664.2	+
354482	chr16	18558548	18558548	+	0.001240857	0.065435761	-11.9047619	28422	NM_011532.2	-
927722	chr9	40878031	40878031	+	2.90E-06	0.001510919	-11.9047619	3633	XM_006510306.1	+
581025	chr3	67892317	67892317	-	0.00218386	0.092254298	-11.89583333	99	NM_177585.3	+
371768	chr16	91270222	91270222	-	2.94E-05	0.006577975	-11.88118812	455	NM_016968.4	+
22734	chr1	78196556	78196556	+	3.22E-08	8.06E-05	-11.80555556	581	NM_008781.4	-
507623	chr2	38376019	38376019	-	0.001167198	0.062910703	-11.73120226	24123	XM_006497736.3	+
169203	chr11	105495806	105495806	-	0.001742215	0.08065517	-11.71487603	-8460	XR_880249.2	+
785601	chr6	116821505	116821505	-	1.42E-09	9.95E-06	-11.71171171	26223	XR_869390.1	+
817259	chr7	45054615	45054615	-	0.001070218	0.059497636	-11.5674689	-1735	NM_175022.2	-
616857	chr4	22497982	22497982	-	1.08E-08	3.82E-05	-11.53846154	7436	NR_131335.1	+
976390	chrX	81070521	81070521	-	0.000343731	0.029892606	-11.52865641	-123	NM_138751.2	+
605117	chr3	133091955	133091955	-	0.000502555	0.037536027	-11.49425287	102	NM_027927.4	+
63332	chr10	20148759	20148759	-	9.84E-17	5.40E-11	-11.42857143	-161	NM_008635.2	+
330314	chr15	84756505	84756505	+	0.000505026	0.037659958	-11.41409064	-36240	NR_040347.1	-
583647	chr3	84582639	84582639	+	0.00212739	0.090879493	-11.39240506	-15	NM_001293801.1	-
214182	chr12	89187278	89187278	+	5.21E-05	0.009528763	-11.34020619	-217624	XR_872904.2	-
932605	chr9	49340833	49340833	-	2.24E-06	0.001275746	-11.28205128	173	NM_010077.2	+
530821	chr2	119271395	119271395	+	0.002258847	0.094022498	-11.2244898	-170	NM_145530.2	-
732642	chr5	124529070	124529070	-	4.86E-05	0.009095482	-11.19587329	2322	NM_021430.2	-
593373	chr3	100685942	100685942	+	0.000200386	0.021762557	-11.17318436	-470	NM_010763.2	-
440744	chr18	61911846	61911846	-	7.30E-11	1.30E-06	-11.11111111	7	NM_001164491.1	-
975636	chrX	71816709	71816709	-	5.57E-07	0.000539913	-11.11111111	-49	NM_001081356.3	+
251702	chr13	66807643	66807643	+	0.000883213	0.052895842	-11.09937138	-5081	XM_017315699.1	-
649669	chr4	123972705	123972705	-	5.18E-05	0.009491674	-11.01403153	55274	NM_017475.2	+
690827	chr5	31092948	31092948	+	0.002150891	0.091449386	-10.98500269	580	NM_011773.3	-
135727	chr11	69834245	69834245	-	0.000436049	0.034498134	-10.97881713	605	NM_198862.2	-
166128	chr11	102659789	102659789	+	0.000160959	0.01909099	-10.97560976	-5177	XM_006533415.1	+
256739	chr13	92131237	92131237	-	1.13E-07	0.000175531	-10.91799266	258	NM_009027.3	-
973501	chrX	35888778	35888778	+	6.93E-12	2.91E-07	-10.85972851	-54	NM_001009947.3	+
669992	chr4	145455777	145455777	-	0.002182181	0.09219648	-10.81209812	-8433	NR_002888.2	+
810932	chr7	30143736	30143736	-	0.001490599	0.073517558	-10.79545455	21790	NM_001081007.1	+
442219	chr18	66404773	66404773	+	0.000660775	0.04425145	-10.74606706	-53831	NM_021451.2	+
974220	chrX	48345700	48345700	+	3.60E-10	4.01E-06	-10.71428571	215	XM_006541500.3	+
343534	chr15	101078773	101078773	-	0.001234288	0.065219052	-10.69518717	-190	XM_006521282.1	-
412044	chr17	69382570	69382570	+	6.32E-10	5.49E-06	-10.6870229	270	XM_011246424.2	+
890139	chr8	84559662	84559662	-	3.84E-06	0.001810115	-10.62801932	29072	XR_387847.3	-
353112	chr16	17804264	17804264	+	2.06E-05	0.005235578	-10.61825531	6965	XM_006522042.1	+
963502	chr9	111022303	111022303	-	4.67E-05	0.008858302	-10.58823529	3013	NM_008522.3	+
32102	chr1	106222975	106222975	+	0.000199144	0.021677215	-10.5761563	51108	NM_133821.3	+
194235	chr12	31634616	31634616	+	7.34E-07	0.000648012	-10.52631579	-20	NM_007530.3	-
973502	chrX	35888780	35888780	+	0.002154586	0.091515299	-10.52309673	-52	NM_001009947.3	+
867995	chr8	22860315	22860315	+	2.31E-12	1.08E-07	-10.37037037	778	NM_001081149.1	+
108376	chr11	4594585	4594585	-	0.001904338	0.085166726	-10.34482759	231	NM_028860.2	-
615634	chr4	17853413	17853413	-	2.34E-05	0.005691813	-10.30927835	-45	NM_019724.4	+
219888	chr12	108275148	108275148	+	2.08E-14	6.79E-09	-10.28571429	270	NM_001159910.1	-
46196	chr1	166309376	166309376	-	1.11E-06	0.000828687	-10.28037383	53140	XM_006496594.3	+
887014	chr8	79680892	79680892	+	0.000825966	0.050787989	-10.25851603	30844	XR_878809.2	-
534514	chr2	126553344	126553344	+	1.26E-06	0.000891569	-10.25641026	322	NM_011978.2	+
56664	chr1	191182459	191182459	-	0.00142691	0.071500152	-10.25369979	875	NM_007498.3	-
976211	chrX	75764792	75764792	+	7.58E-05	0.011982848	-10.23213883	-94	NR_029443.1	-
581021	chr3	67892256	67892256	-	0.00230419	0.095059164	-10.2263619	38	NM_177585.3	+
153552	chr11	94491236	94491236	-	0.001421973	0.071323664	-10.21994817	-5927	NM_144827.4	-
513919	chr2	70508877	70508877	-	0.001486965	0.073421938	-10.21505376	60	NM_025744.2	+
627759	chr4	56989722	56989722	+	0.000412213	0.03334417	-10.18518519	670	NM_001142965.1	-
48173	chr1	171437893	171437893	+	1.58E-09	1.02E-05	-10.18269309	334	NM_172647.2	+
593372	chr3	100685940	100685940	+	0.001146823	0.062202063	-10.16949153	-468	NM_010763.2	-
320636	chr15	76511729	76511729	+	2.83E-14	6.95E-09	-10.10638298	90	NM_010046.2	-
784424	chr6	115037956	115037956	-	1.19E-05	0.003693713	-10.08403361	-50	XM_006506553.3	-
87327	chr10	81174892	81174892	-	1.20E-10	1.83E-06	-10.06289308	-1739	NM_007907.2	+
114330	chr11	21239037	21239037	+	1.25E-10	1.84E-06	-10.06289308	7	NM_139061.5	+
587576	chr3	89773747	89773747	-	0.001410589	0.070968652	-10.06289308	140	NM_027315.4	+
474605	chr19	42268468	42268468	+	0.000251192	0.024894193	-10.04605382	-8419	XR_386718.3	+
576588	chr3	52623197	52623197	+	0.00100833	0.057377047	10.11038004	-26692	XR_867280.1	+
474195	chr19	41934173	41934173	-	0.001344978	0.068804738	10.11904762	696	XM_006527406.2	+
260737	chr13	98503035	98503035	+	0.00104289	0.05854898	10.2366778	33133	XR_873844.1	-
928147	chr9	42461940	42461940	-	0.000951183	0.055272837	10.41405479	-277	XM_006510393.2	-
703540	chr5	66151558	66151558	-	0.001746371	0.080794202	10.44176707	384	XR_001785062.1	+
487822	chr2	6100652	6100652	-	0.001746295	0.080794202	10.48387097	21073	XR_373970.2	+
648953	chr4	123509868	123509868	+	1.33E-05	0.00395811	10.52631579	17781	XM_011240414.2	-
394698	chr17	34026964	34026964	+	0.002365386	0.09645168	10.64637681	1092	NM_013543.2	-
474607	chr19	42268497	42268497	-	0.002448876	0.098380403	10.67931239	-8390	XR_386718.3	+
180699	chr11	119210807	119210807	-	0.002469407	0.098820799	10.69228275	17688	XM_006532693.1	-
619366	chr4	40028719	40028719	-	0.000391612	0.032295424	10.81081081	-76012	XR_390478.2	-
783948	chr6	113856942	113856942	-	0.000166828	0.01948024	10.86204672	34435	NM_001036684.2	-
572054	chr3	34005287	34005287	+	0.000148164	0.018146306	10.90909091	6597	XR_001783802.1	-
105680	chr10	128237843	128237843	+	7.01E-05	0.011447025	10.90971272	-223	NM_011589.2	+
911277	chr8	122336386	122336386	-	2.27E-08	6.25E-05	10.93717459	9651	XR_001778679.1	-
806722	chr7	25380031	25380031	+	0.001465851	0.072697708	10.94840295	3214	NR_073028.1	+
577549	chr3	55780567	55780567	-	0.002051536	0.088999261	10.95238095	-1943	NM_010750.3	+
957271	chr9	104003004	104003004	+	0.001947535	0.08631252	10.96345515	462	NM_028721.3	+
933020	chr9	50753254	50753254	-	0.000615363	0.042323608	11.10197368	285	NM_009964.3	+
466972	chr19	25870336	25870336	-	2.13E-05	0.005340435	11.11111111	-54177	XR_386621.2	+
391643	chr17	29763309	29763309	-	0.00170172	0.07943267	11.14442646	-46293	NM_026782.2	-
846284	chr7	124347909	124347909	+	0.000131052	0.016805422	11.15294961	45386	XM_006508104.3	+
948345	chr9	76560552	76560552	-	3.34E-08	8.18E-05	11.18881119	-78	XM_006510953.3	-
261170	chr13	99246212	99246212	-	5.66E-07	0.000546707	11.26760563	61391	NM_001004149.1	+
323203	chr15	78895735	78895735	+	8.39E-07	0.000703405	11.31291548	3897	NR_105920.1	+
816551	chr7	44600743	44600743	-	0.001310642	0.067711011	11.40350877	7428	XM_017321997.1	+
40458	chr1	151028666	151028666	+	0.001191528	0.063704109	11.42213916	-27257	XR_387468.3	+
508731	chr2	49348964	49348964	-	1.00E-10	1.67E-06	11.42857143	-102522	NM_172663.4	+
373150	chr16	93442887	93442887	-	0.000886757	0.053010999	11.45492871	15986	NR_040494.1	-
307287	chr15	31297464	31297464	-	2.21E-06	0.001263859	11.45833333	-34009	XR_875099.1	-
549474	chr2	156615274	156615274	+	7.32E-05	0.011742574	11.47135976	1579	NM_001277186.1	+
416306	chr17	80373099	80373099	-	0.000443019	0.034821962	11.48648649	444	NR_028385.1	-
238114	chr13	43465070	43465070	+	2.38E-07	0.000300671	11.49425287	15904	NM_019930.2	-
918227	chr9	7953702	7953702	-	0.000144605	0.017875123	11.55627605	50887	XM_006509856.3	-
423058	chr18	9214663	9214663	-	0.000304733	0.027874378	11.56075493	1809	NM_008058.2	+
630650	chr4	63652208	63652208	-	0.000577242	0.040735052	11.57024793	16923	XR_390643.2	+
227086	chr12	118842675	118842675	-	3.01E-06	0.001546548	11.6042594	-2678	XM_006515987.3	+
856230	chr7	140007876	140007876	+	2.99E-13	2.17E-08	11.66666667	-14756	XM_017321934.1	-
523214	chr2	92371664	92371664	-	1.61E-06	0.001042901	11.7430949	85	XM_006499254.3	-
474615	chr19	42297800	42297800	+	8.00E-06	0.002891066	11.76470588	-585	XR_001782673.1	+
920023	chr9	19547198	19547198	-	6.97E-05	0.011409606	11.76470588	-9271	NM_146906.1	-
800628	chr7	15834491	15834491	-	3.03E-05	0.00668794	11.82795699	432	XM_011250581.1	-
461589	chr19	10184170	10184170	+	0.000879533	0.052765622	11.82945436	971	XM_006527438.1	+
774081	chr6	85374100	85374100	+	0.000218688	0.022952445	11.84971098	535	NM_001003955.2	-
228878	chr13	12473336	12473336	+	0.000306875	0.027985553	11.86343198	-8360	XM_011244322.2	-
541878	chr2	145602562	145602562	+	1.44E-05	0.00419004	11.87969925	-47581	NM_001037929.2	-
435704	chr18	46199653	46199653	-	0.002518689	0.099824563	11.95055811	-836	NM_001170855.1	-
929078	chr9	44107745	44107745	+	0.001195631	0.063860837	12	438	NM_001190319.1	+
342904	chr15	100825629	100825629	+	0.00250283	0.099456798	12.02268954	7160	XR_384456.3	-
972869	chrX	13072166	13072166	-	1.51E-06	0.001009431	12.06896552	411	XM_011247456.2	+
669255	chr4	141815153	141815153	+	0.000410597	0.033247955	12.12158809	10851	NM_007919.2	-
157281	chr11	96997337	96997337	-	0.000771843	0.048740823	12.23580341	-15209	XM_006534520.3	-
814450	chr7	37337883	37337883	-	0.001646026	0.077844044	12.23776224	9906	XR_881989.1	+
772744	chr6	83136021	83136021	-	1.24E-09	9.06E-06	12.2605364	-65	XM_006505809.1	+
477719	chr19	45213611	45213611	-	0.001177307	0.063233238	12.27055068	21626	NM_010691.5	-
510000	chr2	53324599	53324599	+	1.97E-05	0.005087686	12.34567901	132517	NM_022989.4	+
55483	chr1	187651238	187651238	+	0.000594805	0.041439828	12.35349927	-198	XM_006497164.3	+
980003	chrX	156764265	156764265	+	0.002420052	0.097782968	12.4375	224784	NR_033598.1	+
849026	chr7	127475456	127475456	+	0.000295398	0.027368012	12.44789693	1835	XM_006507744.1	+
505771	chr2	34961578	34961578	-	0.000379297	0.031641594	12.46545053	195	NM_009421.4	-
166954	chr11	103112985	103112985	+	0.00044195	0.034779357	12.59675648	-3340	NM_138753.2	+
538013	chr2	131127451	131127451	+	1.16E-05	0.003652728	12.64333582	41	NM_028306.3	+
128650	chr11	60141436	60141436	+	0.000673575	0.044783978	12.79069767	1356	NM_001037764.1	+
3938	chr1	20935440	20935440	-	0.000310841	0.028186083	12.94159971	-16110	XM_006495576.3	+
774322	chr6	85475465	85475465	+	0.002407954	0.097511212	13.08570425	-23496	NR_028081.1	-
800957	chr7	16278463	16278463	-	0.002177046	0.092081414	13.21628202	-4772	NM_001136270.1	-
218516	chr12	105024831	105024831	+	6.67E-10	5.64E-06	13.33333333	-1153	XR_001780683.1	-
123971	chr11	52764537	52764537	+	0.000124569	0.016278345	13.68489999	-169	NM_177059.3	+
306083	chr15	26484187	26484187	-	2.94E-06	0.001523031	13.81354	35396	XR_001781703.1	+
664992	chr4	137723786	137723786	-	5.00E-06	0.002145391	13.92430682	16260	XM_006538481.2	+
335412	chr15	90972709	90972709	-	0.002307276	0.095140217	14.02281533	47740	XM_017316441.1	-
168231	chr11	103841079	103841079	+	3.58E-07	0.000400992	14.09104522	5038	XR_389069.2	-
35272	chr1	131544106	131544106	-	0.00078087	0.049076214	14.11701557	16205	NM_175382.4	+
56227	chr1	190651541	190651541	-	2.70E-07	0.000326697	14.13043478	57275	XR_373854.1	+
921493	chr9	21181689	21181689	+	3.13E-05	0.006818494	14.14012377	203	XM_006510091.3	+
536454	chr2	129244024	129244024	-	0.000135179	0.017109017	14.16770964	25057	NR_045838.1	+
695150	chr5	35314222	35314222	+	0.001084546	0.060022109	14.34018568	253	XR_868343.1	+
924354	chr9	27342535	27342535	+	0.000393476	0.03238384	14.42672097	-10150	NR_027907.1	+
844451	chr7	120190604	120190604	-	1.19E-07	0.000181938	14.42755068	11385	NM_016669.1	-
238665	chr13	44167370	44167370	-	0.000634121	0.043121033	14.47963801	16784	XR_382286.1	+
79239	chr10	75859400	75859400	-	0.00086086	0.052128265	14.49557632	851	NM_010798.2	-
2043	chr1	10249779	10249779	+	0.000109786	0.015014381	14.51960839	-17110	NM_001102430.1	-
745725	chr5	143253787	143253787	+	1.59E-05	0.0044577	14.56465341	13802	XM_011240979.2	+
81251	chr10	79374175	79374175	+	2.58E-05	0.006068724	14.58156028	17586	NM_001101572.1	+
390871	chr17	29025160	29025160	+	1.40E-05	0.004101867	14.64295638	-4382	XR_876717.1	-
600781	chr3	121349676	121349676	-	1.27E-05	0.003839497	14.68190007	-3909	XR_376014.2	+
342903	chr15	100825587	100825587	+	0.00155896	0.075482786	14.76319257	7202	XR_384456.3	-
867100	chr8	20888936	20888936	-	4.89E-08	0.000100684	14.84375	-3731	NM_001039119.2	+
423087	chr18	9248347	9248347	+	3.34E-09	1.80E-05	14.86486486	34463	NM_153086.5	-
253469	chr13	72636379	72636379	+	0.000716524	0.046497621	15.04351488	7584	NM_010574.3	+
636135	chr4	99272987	99272987	+	0.000590113	0.041257972	15.21908998	-41642	XR_867951.2	+
209339	chr12	80722072	80722072	-	4.82E-05	0.009051376	15.24458701	18588	XM_011244059.1	+
315553	chr15	65268333	65268333	+	0.000896964	0.053415255	15.42827657	-346038	NM_001291903.1	-
609755	chr3	146738110	146738110	+	0.002141442	0.091211401	15.91945289	32129	NM_001164198.1	-
482639	chr19	53682557	53682557	-	0.002323147	0.095493307	15.97915896	5253	NM_001170847.1	+
461663	chr19	10286567	10286567	+	0.002326548	0.095564379	15.99266262	-2262	XM_006527114.3	-
883930	chr8	71481084	71481084	+	1.17E-05	0.003653029	16.05775177	4961	XM_017312873.1	-
654007	chr4	128963274	128963274	+	0.001271845	0.066410178	16.08718215	-815	XM_006503107.2	-
234902	chr13	34747262	34747262	+	2.68E-07	0.000325419	16.21621622	7622	NM_138746.2	+
286225	chr14	59840650	59840650	+	0.001580037	0.076072876	16.2401357	215371	NM_145463.5	+
229535	chr13	14317147	14317147	-	0.001537419	0.074910399	16.34150873	140536	XM_006516812.3	-
785572	chr6	116647981	116647981	+	0.001870205	0.084266343	16.35090386	549	XM_006505866.3	-
666237	chr4	138553567	138553567	+	0.002066448	0.089349839	16.66666667	55935	XR_390857.2	+
967199	chr9	119550649	119550649	-	2.38E-08	6.53E-05	16.66666667	12030	NM_001253860.1	-
62042	chr10	17656987	17656987	-	1.47E-05	0.004226569	16.7544414	-2926	XR_380130.2	+
719934	chr5	112874149	112874149	-	0.002364596	0.096447855	16.79731243	22214	NM_028901.2	-
414313	chr17	73568588	73568588	+	0.002137511	0.091134043	16.90450787	-48707	XM_006524941.3	-
865860	chr8	13973125	13973125	-	8.62E-05	0.012969917	16.90861167	1653	NM_173744.4	-
372507	chr16	91762790	91762790	+	0.000462656	0.035671704	16.99939504	15538	XM_006522932.3	+
62437	chr10	18204579	18204579	-	6.30E-05	0.010706705	17.20009483	6312	NM_001195036.1	-
438027	chr18	56594641	56594641	-	0.001057326	0.05902436	17.22299032	6295	NM_026099.3	+
472543	chr19	39632816	39632816	+	4.45E-08	9.57E-05	17.30769231	16227	NM_001024719.2	-
29749	chr1	93170428	93170428	+	0.002198999	0.09263572	17.33004836	2007	XM_006529983.2	+
771428	chr6	73912060	73912060	+	0.000216793	0.022840405	17.49571184	-303388	XR_377770.1	-
378987	chr17	12675441	12675441	-	4.87E-10	4.82E-06	17.5	398	NM_009202.5	-
37397	chr1	134298993	134298993	-	0.001462244	0.072578706	17.5825726	-460	XR_387416.2	+
22633	chr1	77932533	77932533	+	0.001774093	0.081609578	17.68851304	-36236	XR_001779851.1	-
506797	chr2	36210886	36210886	-	0.001663194	0.078352351	17.9505814	-5858	XM_006497791.3	+
238640	chr13	43907904	43907904	+	0.001249142	0.065674997	18.38817078	-40972	XR_382279.3	+
648132	chr4	121039495	121039495	-	0.00123663	0.065306189	18.64381344	-71	NM_007741.2	+
219218	chr12	107897466	107897466	+	7.13E-12	2.91E-07	18.6440678	33822	XM_006516115.2	-
121472	chr11	49927058	49927058	+	4.52E-07	0.000469072	18.65975729	22184	XM_011249290.2	+
469194	chr19	32377121	32377121	+	0.001212724	0.064391715	18.66554054	10929	XM_011247201.2	-
34970	chr1	131244676	131244676	+	0.001248902	0.065665853	18.68131868	503	NM_018750.4	-
520222	chr2	83623028	83623028	+	0.001651162	0.0779806	18.69781022	-21550	NM_026934.3	+
72590	chr10	59292317	59292317	+	0.002516937	0.099783294	19.10866128	25148	XR_871742.1	+
424580	chr18	11941404	11941404	+	0.002446104	0.098338379	19.24992219	-7938	XR_877180.1	+
294737	chr14	79313964	79313964	+	0.002472866	0.098894669	19.5820716	-3858	XR_001781403.1	-
864745	chr8	12806821	12806821	-	0.000268039	0.025878677	19.90045249	25099	NR_045775.1	-
925220	chr9	31565183	31565183	+	0.002437189	0.098203538	19.99033816	5576	XR_379214.2	+
636584	chr4	100598646	100598646	+	0.000272385	0.026072457	20	-70619	XR_867958.1	-
465436	chr19	23401756	23401756	+	0.000807552	0.050082599	20.29247701	46567	NM_174857.3	-
902787	chr8	108887336	108887336	+	0.002363826	0.096432503	20.33257748	-49524	NR_037295.1	+
824985	chr7	68193448	68193448	+	0.001219658	0.06465058	20.33549784	44467	XM_017321986.1	+
273749	chr14	27519503	27519503	+	1.73E-06	0.001093222	20.42663219	-10998	XM_011245088.2	-
61200	chr10	13080932	13080932	+	0.002257008	0.093981861	20.47311249	-9856	NM_009538.2	+
731909	chr5	124152518	124152518	+	0.000816013	0.050387597	20.6669469	32954	XM_006530218.3	-
712132	chr5	99495692	99495692	-	0.001840796	0.083456268	20.6779661	-1131	XR_880469.1	-
387887	chr17	27040421	27040421	-	0.002126623	0.090866439	20.72192513	11164	NM_027544.2	+
532624	chr2	121316298	121316298	+	0.001001835	0.057146669	20.7997936	20846	NM_001173506.1	+
399857	chr17	41390276	41390276	-	0.002483362	0.099080199	20.87604846	450541	XM_017317291.1	+
198601	chr12	53835151	53835151	+	0.001582871	0.076159035	20.97222222	217	XR_381599.2	+
206487	chr12	75923045	75923045	+	0.00162102	0.077193512	21.23424021	13944	NR_039560.1	+
218334	chr12	104785397	104785397	+	1.02E-08	3.69E-05	21.32335185	-33074	XM_006515611.3	-
79753	chr10	76650771	76650771	+	0.00154042	0.074989572	21.66666667	-26951	XR_380583.2	+
769602	chr6	68699732	68699732	+	0.00220504	0.092770704	21.78843651	180968	XR_001785439.1	-
974581	chrX	51955515	51955515	-	0.002067739	0.089386378	21.97558269	17258	NM_028851.1	-
77773	chr10	71050835	71050835	+	7.20E-05	0.011612496	21.99666296	-74821	XR_380561.2	+
550534	chr2	157559584	157559584	+	0.002224319	0.093187664	22.07606038	-494	NM_180960.3	+
696198	chr5	36494933	36494933	-	0.002493729	0.099229052	22.14834239	10347	NM_025725.2	+
74792	chr10	62304503	62304503	+	0.000681651	0.045094415	22.16538789	23225	XM_006513247.1	-
230961	chr13	21611391	21611391	-	0.001748655	0.080877006	22.33021216	614	NM_146744.2	-
507721	chr2	38539788	38539788	+	0.000363504	0.030878036	22.48095093	-4863	XR_374292.2	-
145236	chr11	78494899	78494899	+	0.001671292	0.078595648	22.80178838	2856	NM_001168521.1	-
734969	chr5	129315356	129315356	-	0.002239614	0.093495647	22.80239521	-7344	XR_377096.2	-
879187	chr8	67380476	67380476	-	0.002153261	0.09148598	23.02112064	-104695	XM_006509591.3	+
36153	chr1	132561019	132561019	+	0.000533588	0.038899927	23.0996007	-17769	XM_006529362.2	-
457597	chr19	6423517	6423517	+	0.001479693	0.073179805	23.17202743	4781	NM_001205234.1	+
892792	chr8	87888126	87888126	-	0.001967032	0.086858029	23.37609344	-38749	XR_387872.3	+
885627	chr8	74807759	74807759	-	0.000776636	0.04894324	23.60294118	-65415	NM_001294278.1	+
408601	chr17	61321763	61321763	-	2.18E-06	0.001249878	23.65611895	-155945	XR_876898.1	+
36727	chr1	133209704	133209704	-	9.73E-07	0.000772053	23.85736686	28507	XM_006529550.1	+
67740	chr10	40638188	40638188	+	0.00239861	0.097305307	23.9460232	8179	NR_133568.1	+
36968	chr1	133438175	133438175	+	0.000907229	0.053763138	24.00978565	-13964	NM_011439.2	-
717403	chr5	108880687	108880687	-	0.000735545	0.047256868	24.07206088	-13892	XM_017321264.1	+
248222	chr13	57789961	57789961	+	0.002254495	0.093917051	24.2014742	118372	NM_001166464.1	-
767616	chr6	55091257	55091257	+	0.001528515	0.074613874	24.66574832	26657	NM_001288619.1	-
485438	chr19	59455822	59455822	-	0.001085303	0.060053842	24.85447767	2814	NR_002863.2	-
33959	chr1	121551838	121551838	+	0.002217562	0.093054866	25.34706673	15880	XM_006529794.3	-
759099	chr6	35721753	35721753	-	0.000931269	0.054587656	25.56089744	-181866	NM_008098.4	-
562484	chr2	179773195	179773195	+	0.000852341	0.05179134	25.63649222	3103	XM_011239921.1	+
745977	chr5	143287872	143287872	-	0.002354022	0.096193266	25.7276547	4444	XR_868669.1	-
748042	chr5	145850280	145850280	+	0.001597244	0.076503416	26.1043627	15670	XR_868693.1	+
332767	chr15	86683246	86683246	+	0.002267765	0.094186754	26.14146019	-19917	XR_384312.2	+
738762	chr5	135910735	135910735	-	0.001725482	0.080171819	27.42886179	22818	NM_013560.2	+
358077	chr16	24392877	24392877	+	0.000817174	0.050415654	27.45047923	-473	NM_178665.5	+
316604	chr15	73050600	73050600	+	0.00111842	0.061237058	27.60153566	5208	XM_017316788.1	-
358330	chr16	26622366	26622366	-	0.001722849	0.080114002	27.60479598	40663	NM_001159318.1	+
902494	chr8	107604505	107604505	+	0.001551147	0.075241742	27.79360557	-16024	NM_010817.2	-
696925	chr5	37104649	37104649	+	0.002176512	0.092075885	28.03030303	-48480	XM_006504236.3	+
308845	chr15	35734411	35734411	-	3.62E-08	8.61E-05	28.42472582	-73365	NR_030606.1	-
617566	chr4	29348386	29348386	+	0.002031297	0.088400172	28.69211514	280309	XR_390449.1	+
958094	chr9	106251290	106251290	+	0.001126637	0.061508424	29.80203317	3195	XR_871137.2	+
742441	chr5	139392476	139392476	+	0.002314961	0.095294423	30.40441176	2574	NM_001038703.2	+
924163	chr9	26977128	26977128	-	0.002121824	0.090744436	30.64839572	22403	XM_017313520.1	-
953041	chr9	95605405	95605405	+	0.001174168	0.063130314	30.93530818	23979	XR_871031.2	+
620331	chr4	41659749	41659749	-	2.10E-09	1.25E-05	31.95636095	14784	XR_001784266.1	+
73220	chr10	60371577	60371577	-	0.000447367	0.035063244	32.93633839	22251	XR_380449.3	+
266888	chr13	118685932	118685932	-	0.000114927	0.015440429	33.38431287	19707	XR_873997.2	-
443310	chr18	67805986	67805986	+	2.42E-05	0.005811067	36.92552768	5881	NM_027556.1	+
889482	chr8	84084587	84084587	-	0.000603744	0.041824152	36.95400136	-1512	NR_030490.1	+
22499	chr1	77457154	77457154	-	0.002061	0.089244104	38.3805668	39615	NR_105770.1	-
862026	chr8	8620325	8620325	+	0.001696729	0.079293983	41.352657	26683	XM_011242036.2	-
331008	chr15	85507790	85507790	+	0.001530604	0.074689616	42.47431197	-4564	NM_001256072.1	-
