# Supplementary material for: Upregulation of extracellular proteins in a mouse model of Alzheimer’s disease
Source: Sci Rep. 2023 Apr 28;13:6998. doi: 10.1038/s41598-023-33677-z (PMC10147640; doi:10.1038/s41598-023-33677-z)
Supplement: Supplementary file 2 — Supplementary Information 2. [file 41598_2023_33677_MOESM2_ESM.zip › SupplemenData_Kim/dms_443-gene_182.csv]

Input	Input Type	MGI Gene/Marker ID	Symbol	Name	Methylation change
NM_001256072	RefSeq	MGI:3036279	7530416G11Rik	RIKEN cDNA 7530416G11 gene	hyper
NM_001291903	RefSeq	MGI:1341110	Adcy8	adenylate cyclase 8	hyper
NM_001102430	RefSeq	MGI:2442988	Arfgef1	ADP-ribosylation factor guanine nucleotide-exchange factor 1(brefeldin A-inhibited)	hyper
NM_022989	RefSeq	MGI:1929507	Arl6ip6	ADP-ribosylation factor-like 6 interacting protein 6	hyper
NM_001036684	RefSeq	MGI:105368	Atp2b2	ATPase, Ca++ transporting, plasma membrane 2	hyper
NM_001190319	RefSeq	MGI:2385958	C1qtnf5	C1q and tumor necrosis factor related protein 5	hyper
NM_026782	RefSeq	MGI:1915847	Ccdc167	coiled-coil domain containing 167	hyper
NM_025725	RefSeq	MGI:1913967	Ccdc96	coiled-coil domain containing 96	hyper
NM_007919	RefSeq	MGI:95316	Cela2a	chymotrypsin-like elastase family, member 2A	hyper
NM_027556	RefSeq	MGI:1918049	Cep192	centrosomal protein 192	hyper
NM_007741	RefSeq	MGI:88466	Col9a2	collagen, type IX, alpha 2	hyper
NM_001288619	RefSeq	MGI:894312	Crhr2	corticotropin releasing hormone receptor 2	hyper
NM_009964	RefSeq	MGI:88516	Cryab	crystallin, alpha B	hyper
NM_016669	RefSeq	MGI:102675	Crym	crystallin, mu	hyper
NM_001024719	RefSeq	MGI:3612288	Cyp2c67	cytochrome P450, family 2, subfamily c, polypeptide 67	hyper
NM_001039119	RefSeq	MGI:3647176	Defb33	defensin beta 33	hyper
NM_001277186	RefSeq	MGI:2138865	Dlgap4	DLG associated protein 4	hyper
NM_001195036	RefSeq	MGI:3641723	Ect2l	epithelial cell transforming sequence 2 oncogene-like	hyper
NM_172663	RefSeq	MGI:1278321	Epc2	enhancer of polycomb homolog 2	hyper
NM_138746	RefSeq	MGI:1351640	Fam50b	family with sequence similarity 50, member B	hyper
NM_175382	RefSeq	MGI:1919669	Fam72a	family with sequence similarity 72, member A	hyper
NM_177059	RefSeq	MGI:2443199	Fstl4	follistatin-like 4	hyper
NM_008058	RefSeq	MGI:108460	Fzd8	frizzled class receptor 8	hyper
NM_027544	RefSeq	MGI:3055306	Ggnbp1	gametogenetin binding protein 1	hyper
NM_153086	RefSeq	MGI:2444990	Gjd4	gap junction protein, delta 4	hyper
NM_001037929	RefSeq	MGI:3651965	Gm14092	predicted gene 14092	hyper
NM_001038703	RefSeq	MGI:1933113	Gpr146	G protein-coupled receptor 146	hyper
NM_138753	RefSeq	MGI:2385923	Hexim1	hexamethylene bis-acetamide inducible 1	hyper
NM_013543	RefSeq	MGI:95911	Hsd17b8	hydroxysteroid 17-beta dehydrogenase 8	hyper
NM_028306	RefSeq	MGI:1919880	Hspa12b	heat shock protein 12B	hyper
NM_013560	RefSeq	MGI:96240	Hspb1	heat shock protein 1	hyper
NM_001159318	RefSeq	MGI:104975	Il1rap	interleukin 1 receptor accessory protein	hyper
NM_001136270	RefSeq	MGI:1913550	Inafm1	InaF motif containing 1	hyper
NM_010574	RefSeq	MGI:1197526	Irx2	Iroquois homeobox 2	hyper
NM_001294278	RefSeq	MGI:1918847	Isx	intestine specific homeobox	hyper
NM_010691	RefSeq	MGI:104867	Lbx1	ladybird homeobox 1	hyper
NM_178665	RefSeq	MGI:2441849	Lpp	LIM domain containing preferred translocation partner in lipoma	hyper
NM_010750	RefSeq	MGI:1333773	Mab21l1	mab-21-like 1	hyper
NM_028851	RefSeq	MGI:1921529	Magea14	MAGE family member A14	hyper
NM_174857	RefSeq	MGI:1918988	Mamdc2	MAM domain containing 2	hyper
NM_001173506	RefSeq	MGI:1306776	Map1a	microtubule-associated protein 1 A	hyper
NM_010798	RefSeq	MGI:96982	Mif	macrophage migration inhibitory factor (glycosylation-inhibiting factor)	hyper
NM_008098	RefSeq	MGI:99445	Mtpn	myotrophin	hyper
NM_028901	RefSeq	MGI:1921626	Myo18b	myosin XVIIIb	hyper
NM_180960	RefSeq	MGI:104716	Nnat	neuronatin	hyper
NM_028721	RefSeq	MGI:1921275	Nphp3	nephronophthisis 3 (adolescent)	hyper
NM_001205234	RefSeq	MGI:1096362	Nrxn2	neurexin II	hyper
NM_146744	RefSeq	MGI:3031196	Or2w4	olfactory receptor family 2 subfamily W member 4	hyper
NM_146906	RefSeq	MGI:3030687	Or7g33	olfactory receptor family 7 subfamily G member 33	hyper
NM_009538	RefSeq	MGI:1100874	Plagl1	pleiomorphic adenoma gene-like 1	hyper
NM_001164198	RefSeq	MGI:97594	Prkacb	protein kinase, cAMP dependent, catalytic, beta	hyper
NM_010817	RefSeq	MGI:1351511	Psmd7	proteasome (prosome, macropain) 26S subunit, non-ATPase, 7	hyper
NM_001003955	RefSeq	MGI:1098586	Rab11fip5	RAB11 family interacting protein 5 (class I)	hyper
NM_001037764	RefSeq	MGI:103291	Rai1	retinoic acid induced 1	hyper
NM_019930	RefSeq	MGI:1928741	Ranbp9	RAN binding protein 9	hyper
NM_018750	RefSeq	MGI:1926375	Rassf5	Ras association (RalGDS/AF-6) domain family member 5	hyper
NM_001170847	RefSeq	MGI:1920963	Rbm20	RNA binding motif protein 20	hyper
NM_001168521	RefSeq	MGI:2136419	Sarm1	sterile alpha and HEAT/Armadillo motif containing 1	hyper
NM_001253860	RefSeq	MGI:98251	Scn5a	sodium channel, voltage-gated, type V, alpha	hyper
NM_145463	RefSeq	MGI:2444716	Shisa2	shisa family member 2	hyper
NM_009202	RefSeq	MGI:108111	Slc22a1	solute carrier family 22 (organic cation transporter), member 1	hyper
NM_011439	RefSeq	MGI:98361	Sox13	SRY (sex determining region Y)-box 13	hyper
NM_001166464	RefSeq	MGI:105371	Spock1	sparc/osteonectin, cwcv and kazal-like domains proteoglycan 1	hyper
NM_173744	RefSeq	MGI:1919398	Tdrp	testis development related protein	hyper
NM_026099	RefSeq	MGI:1914593	Tex43	testis expressed 43	hyper
NM_011589	RefSeq	MGI:1321393	Timeless	timeless circadian clock 1	hyper
NM_009421	RefSeq	MGI:101836	Traf1	TNF receptor-associated factor 1	hyper
NM_001170855	RefSeq	MGI:106264	Trim36	tripartite motif-containing 36	hyper
NM_001101572	RefSeq	MGI:3646522	Vmn2r82	vomeronasal 2, receptor 82	hyper
NM_026934	RefSeq	MGI:1919747	Zc3h15	zinc finger CCCH-type containing 15	hyper
NM_001004149	RefSeq	MGI:2178429	Zfp366	zinc finger protein 366	hyper
NM_009592	RefSeq	MGI:109533	Abcb7	ATP-binding cassette, sub-family B (MDR/TAP), member 7	hypo
NM_001164491	RefSeq	MGI:2442582	Ablim3	actin binding LIM protein family, member 3	hypo
NM_207625	RefSeq	MGI:1354713	Acsl4	acyl-CoA synthetase long-chain family member 4	hypo
NM_001293801	RefSeq	MGI:1277120	Arfip1	ADP-ribosylation factor interacting protein 1	hypo
NM_007492	RefSeq	MGI:1097716	Arx	aristaless related homeobox	hypo
NM_029541	RefSeq	MGI:1923469	Arxes1	adipocyte-related X-chromosome expressed sequence 1	hypo
NM_007498	RefSeq	MGI:109384	Atf3	activating transcription factor 3	hypo
NM_009726	RefSeq	MGI:99400	Atp7a	ATPase, Cu++ transporting, alpha polypeptide	hypo
NM_007530	RefSeq	MGI:101917	Bcap29	B cell receptor associated protein 29	hypo
NM_001033472	RefSeq	MGI:2685992	Bclaf3	Bclaf1 and Thrap3 family member 3	hypo
NM_153155	RefSeq	MGI:2387350	C1ql3	C1q-like 3	hypo
NM_019430	RefSeq	MGI:1859165	Cacng3	calcium channel, voltage-dependent, gamma subunit 3	hypo
NM_025451	RefSeq	MGI:1913509	Camk2n1	calcium/calmodulin-dependent protein kinase II inhibitor 1	hypo
NM_001159910	RefSeq	MGI:3644008	Ccdc85c	coiled-coil domain containing 85C	hypo
NM_001040654	RefSeq	MGI:104738	Cdkn2a	cyclin dependent kinase inhibitor 2A	hypo
NM_178599	RefSeq	MGI:1343485	Commd8	COMM domain containing 8	hypo
NM_139001	RefSeq	MGI:2153093	Cspg4	chondroitin sulfate proteoglycan 4	hypo
NM_001252508	RefSeq	MGI:2443127	D430019H16Rik	RIKEN cDNA D430019H16 gene	hypo
NM_010046	RefSeq	MGI:1333825	Dgat1	diacylglycerol O-acyltransferase 1	hypo
NM_172493	RefSeq	MGI:1858500	Diaph2	diaphanous related formin 2	hypo
NM_019964	RefSeq	MGI:1922801	Dnajb8	DnaJ heat shock protein family (Hsp40) member B8	hypo
NM_001009947	RefSeq	MGI:1923224	Dock11	dedicator of cytokinesis 11	hypo
NM_010077	RefSeq	MGI:94924	Drd2	dopamine receptor D2	hypo
NM_001099297	RefSeq	MGI:2139422	Duox1	dual oxidase 1	hypo
NM_007907	RefSeq	MGI:95288	Eef2	eukaryotic translation elongation factor 2	hypo
NM_025744	RefSeq	MGI:1913998	Erich2	glutamate rich 2	hypo
NM_172647	RefSeq	MGI:1321398	F11r	F11 receptor	hypo
NM_030614	RefSeq	MGI:1931627	Fgf16	fibroblast growth factor 16	hypo
NM_001142965	RefSeq	MGI:2442704	Frrs1l	ferric-chelate reductase 1 like	hypo
NM_133991	RefSeq	MGI:1859648	Ftsj1	FtsJ RNA methyltransferase homolog 1 (E. coli)	hypo
NM_001101516	RefSeq	MGI:2686146	Gpr25	G protein-coupled receptor 25	hypo
NM_008272	RefSeq	MGI:96199	Hoxc9	homeobox C9	hypo
NM_008305	RefSeq	MGI:96257	Hspg2	perlecan (heparan sulfate proteoglycan 2)	hypo
NM_010544	RefSeq	MGI:96533	Ihh	Indian hedgehog	hypo
NM_027927	RefSeq	MGI:1919043	Ints12	integrator complex subunit 12	hypo
NM_177585	RefSeq	MGI:3644166	Iqcj	IQ motif containing J	hypo
NM_001114664	RefSeq	MGI:3528396	Iqsec2	IQ motif and Sec7 domain 2	hypo
NM_001081149	RefSeq	MGI:2442415	Kat6a	K(lysine) acetyltransferase 6A	hypo
NM_013568	RefSeq	MGI:96663	Kcna6	potassium voltage-gated channel, shaker-related, subfamily, member 6	hypo
NM_011698	RefSeq	MGI:1330858	Lin7b	lin-7 homolog B, crumbs cell polarity complex component	hypo
NM_008522	RefSeq	MGI:96837	Ltf	lactotransferrin	hypo
NM_001111096	RefSeq	MGI:96892	Lyn	LYN proto-oncogene, Src family tyrosine kinase	hypo
NM_053201	RefSeq	MGI:2148149	Magee1	MAGE family member E1	hypo
NM_001081354	RefSeq	MGI:3045303	Mamld1	mastermind-like domain containing 1	hypo
NM_010763	RefSeq	MGI:104676	Man1a2	mannosidase, alpha, class 1A, member 2	hypo
NM_001174107	RefSeq	MGI:2449952	Map3k9	mitogen-activated protein kinase kinase kinase 9	hypo
NM_008635	RefSeq	MGI:1328328	Map7	microtubule-associated protein 7	hypo
NM_010788	RefSeq	MGI:99918	Mecp2	methyl CpG binding protein 2	hypo
NM_001048208	RefSeq	MGI:1349442	Med14	mediator complex subunit 14	hypo
NM_177595	RefSeq	MGI:2687286	Mkx	mohawk homeobox	hypo
NM_019724	RefSeq	MGI:1276107	Mmp16	matrix metallopeptidase 16	hypo
NM_008621	RefSeq	MGI:105941	Mpp1	membrane protein, palmitoylated	hypo
NM_001162489	RefSeq	MGI:2442558	Mroh1	maestro heat-like repeat family member 1	hypo
NM_028860	RefSeq	MGI:1921552	Mtmr3	myotubularin related protein 3	hypo
NM_001081052	RefSeq	MGI:2684894	Nhs	NHS actin remodeling regulator	hypo
NM_001163610	RefSeq	MGI:3645090	Nhsl2	NHS-like 2	hypo
NM_198862	RefSeq	MGI:2681835	Nlgn2	neuroligin 2	hypo
NM_016968	RefSeq	MGI:1355334	Olig1	oligodendrocyte transcription factor 1	hypo
NM_146342	RefSeq	MGI:3031103	Or4x6	olfactory receptor family 4 subfamily X member 6	hypo
NM_011025	RefSeq	MGI:97453	Oxt	oxytocin	hypo
NM_008781	RefSeq	MGI:97487	Pax3	paired box 3	hypo
NM_018764	RefSeq	MGI:1860487	Pcdh7	protocadherin 7	hypo
NM_145630	RefSeq	MGI:2384308	Pdk3	pyruvate dehydrogenase kinase, isoenzyme 3	hypo
NM_008829	RefSeq	MGI:97567	Pgr	progesterone receptor	hypo
NM_133821	RefSeq	MGI:2138327	Phlpp1	PH domain and leucine rich repeat protein phosphatase 1	hypo
NM_001164056	RefSeq	MGI:109585	Pld1	phospholipase D1	hypo
NM_021451	RefSeq	MGI:1930146	Pmaip1	phorbol-12-myristate-13-acetate-induced protein 1	hypo
NM_175022	RefSeq	MGI:2679002	Prr12	proline rich 12	hypo
NM_198409	RefSeq	MGI:1344378	Rai2	retinoic acid induced 2	hypo
NM_009027	RefSeq	MGI:109137	Rasgrf2	RAS protein-specific guanine nucleotide-releasing factor 2	hypo
NM_029660	RefSeq	MGI:1923822	Rbmxl2	RNA binding motif protein, X-linked-like 2	hypo
NM_145530	RefSeq	MGI:2444227	Rhov	ras homolog family member V	hypo
NM_021430	RefSeq	MGI:1922945	Rilpl1	Rab interacting lysosomal protein-like 1	hypo
NM_017475	RefSeq	MGI:1858751	Rragc	Ras-related GTP binding C	hypo
NM_198885	RefSeq	MGI:102934	Scx	scleraxis scleraxis bHLH transcription factor	hypo
NM_001135727	RefSeq	MGI:1889583	Sh3kbp1	SH3-domain kinase binding protein 1	hypo
NM_001252316	RefSeq	MGI:1277989	Shmt2	serine hydroxymethyltransferase 2 (mitochondrial)	hypo
NM_172441	RefSeq	MGI:107194	Shroom2	shroom family member 2	hypo
NM_011395	RefSeq	MGI:1333817	Slc22a3	solute carrier family 22 (organic cation transporter), member 3	hypo
NM_001166450	RefSeq	MGI:1330823	Slc25a14	solute carrier family 25 (mitochondrial carrier, brain), member 14	hypo
NM_011978	RefSeq	MGI:1347099	Slc27a2	solute carrier family 27 (fatty acid transporter), member 2	hypo
NM_011773	RefSeq	MGI:1345280	Slc30a3	solute carrier family 30 (zinc transporter), member 3	hypo
NM_133987	RefSeq	MGI:2147834	Slc6a8	solute carrier family 6 (neurotransmitter transporter, creatine), member 8	hypo
NM_019710	RefSeq	MGI:1344345	Smc1a	structural maintenance of chromosomes 1A	hypo
NM_011440	RefSeq	MGI:98362	Sox14	SRY (sex determining region Y)-box 14	hypo
NM_009237	RefSeq	MGI:98365	Sox3	SRY (sex determining region Y)-box 3	hypo
NM_031183	RefSeq	MGI:1932575	Sp6	trans-acting transcription factor 6	hypo
NM_144827	RefSeq	MGI:2183449	Spata20	spermatogenesis associated 20	hypo
NM_027641	RefSeq	MGI:3513546	Spef1	sperm flagellar 1	hypo
NM_007463	RefSeq	MGI:109282	Speg	SPEG complex locus	hypo
NM_009219	RefSeq	MGI:105372	Sstr4	somatostatin receptor 4	hypo
NM_001313744	RefSeq	MGI:1917665	Stk26	serine/threonine kinase 26	hypo
NM_020601	RefSeq	MGI:1336172	Tbl1x	transducin (beta)-like 1 X-linked	hypo
NM_011532	RefSeq	MGI:98493	Tbx1	T-box 1	hypo
NM_001206661	RefSeq	MGI:3646281	Tmem200c	transmembrane protein 200C	hypo
NM_138751	RefSeq	MGI:2177570	Tmem47	transmembrane protein 47	hypo
NM_001079932	RefSeq	MGI:3612190	Trim72	tripartite motif-containing 72	hypo
NM_009428	RefSeq	MGI:109524	Trpc5	transient receptor potential cation channel, subfamily C, member 5	hypo
NM_011652	RefSeq	MGI:98864	Ttn	titin	hypo
NM_027315	RefSeq	MGI:1917343	Ube2q1	ubiquitin-conjugating enzyme E2Q family member 1	hypo
NM_001081356	RefSeq	MGI:1914298	Vma21	VMA21 vacuolar H+-ATPase homolog (S. cerevisiae)	hypo
NM_139061	RefSeq	MGI:2178798	Vps54	VPS54 GARP complex subunit	hypo
NM_023500	RefSeq	MGI:103569	Xk	X-linked Kx blood group	hypo
NM_009549	RefSeq	MGI:108095	Zfp185	zinc finger protein 185	hypo
NM_001166648	RefSeq	MGI:2387585	Zfp280c	zinc finger protein 280C	hypo
NM_001081007	RefSeq	MGI:3588204	Zfp382	zinc finger protein 382	hypo
NM_030139	RefSeq	MGI:1925869	Zfp449	zinc finger protein 449	hypo
NM_001127188	RefSeq	MGI:3650650	Zfp534	zinc finger protein 534	hypo
NM_001085522	RefSeq	MGI:3700963	Zfp992	zinc finger protein 992	hypo
NM_172941	RefSeq	MGI:2679270	Zkscan17	zinc finger with KRAB and SCAN domains 17	hypo
NM_001177985	RefSeq	MGI:1927231	Zmym3	zinc finger, MYM-type 3	hypo
