# Supplementary material for: Upregulation of extracellular proteins in a mouse model of Alzheimer’s disease
Source: Sci Rep. 2023 Apr 28;13:6998. doi: 10.1038/s41598-023-33677-z (PMC10147640; doi:10.1038/s41598-023-33677-z)
Supplement: Supplementary file 2 — Supplementary Information 2. [file 41598_2023_33677_MOESM2_ESM.zip › SupplemenData_Kim/ego_10p.csv]

GO_term	ONTOLOGY	ID	Description	GeneRatio	BgRatio	pvalue	p.adjust	qvalue	geneID	Count
GO:0009306	BP	GO:0009306	protein secretion	16/180	470/23328	8.11E-07	0.00095968	0.000829165	Rab11fip5/Lyn/C1qtnf5/Crhr2/Adcy8/Arfip1/Cela2a/Dgat1/Drd2/Mif/Ttn/Camk2n1/Ube2q1/Nnat/Nlgn2/Acsl4	16
GO:0035592	BP	GO:0035592	establishment of protein localization to extracellular region	16/180	471/23328	8.34E-07	0.00095968	0.000829165	Rab11fip5/Lyn/C1qtnf5/Crhr2/Adcy8/Arfip1/Cela2a/Dgat1/Drd2/Mif/Ttn/Camk2n1/Ube2q1/Nnat/Nlgn2/Acsl4	16
GO:0071692	BP	GO:0071692	protein localization to extracellular region	16/180	478/23328	1.01E-06	0.00095968	0.000829165	Rab11fip5/Lyn/C1qtnf5/Crhr2/Adcy8/Arfip1/Cela2a/Dgat1/Drd2/Mif/Ttn/Camk2n1/Ube2q1/Nnat/Nlgn2/Acsl4	16
GO:0050708	BP	GO:0050708	regulation of protein secretion	13/180	365/23328	5.57E-06	0.003206463	0.002770388	Rab11fip5/Lyn/Crhr2/Adcy8/Arfip1/Cela2a/Drd2/Mif/Ttn/Camk2n1/Nnat/Nlgn2/Acsl4	13
GO:0051703	BP	GO:0051703	intraspecies interaction between organisms	6/180	58/23328	5.63E-06	0.003206463	0.002770388	Nrxn2/Ltf/Mecp2/Oxt/Tbx1/Nlgn2	6
GO:0009914	BP	GO:0009914	hormone transport	13/180	372/23328	6.84E-06	0.003242652	0.002801655	Rab11fip5/Lyn/Crhr2/Adcy8/Cela2a/Dgat1/Drd2/Crym/Camk2n1/Ube2q1/Nnat/Nlgn2/Acsl4	13
GO:0030073	BP	GO:0030073	insulin secretion	10/180	229/23328	1.22E-05	0.004947914	0.004275004	Rab11fip5/Crhr2/Adcy8/Cela2a/Dgat1/Drd2/Camk2n1/Nnat/Nlgn2/Acsl4	10
GO:0030072	BP	GO:0030072	peptide hormone secretion	11/180	285/23328	1.42E-05	0.005052268	0.004365166	Rab11fip5/Crhr2/Adcy8/Cela2a/Dgat1/Drd2/Camk2n1/Ube2q1/Nnat/Nlgn2/Acsl4	11
GO:0002791	BP	GO:0002791	regulation of peptide secretion	13/180	406/23328	1.73E-05	0.005468739	0.004724997	Rab11fip5/Lyn/Crhr2/Adcy8/Arfip1/Cela2a/Drd2/Mif/Ttn/Camk2n1/Nnat/Nlgn2/Acsl4	13
GO:0046879	BP	GO:0046879	hormone secretion	12/180	364/23328	2.76E-05	0.007861399	0.006792258	Rab11fip5/Lyn/Crhr2/Adcy8/Cela2a/Dgat1/Drd2/Camk2n1/Ube2q1/Nnat/Nlgn2/Acsl4	12
GO:1902904	BP	GO:1902904	negative regulation of supramolecular fiber organization	8/180	163/23328	4.04E-05	0.009812499	0.008478011	Arfgef1/Map1a/Mtpn/Hspg2/Cryab/Spef1/Shroom2/F11r	8
GO:0032309	BP	GO:0032309	icosanoid secretion	5/180	50/23328	4.14E-05	0.009812499	0.008478011	Sstr4/Drd2/Mif/Oxt/Acsl4	5
GO:0032303	BP	GO:0032303	regulation of icosanoid secretion	4/180	26/23328	4.49E-05	0.009825052	0.008488857	Sstr4/Mif/Oxt/Acsl4	4
