# Supplementary material for: Upregulation of extracellular proteins in a mouse model of Alzheimer’s disease
Source: Sci Rep. 2023 Apr 28;13:6998. doi: 10.1038/s41598-023-33677-z (PMC10147640; doi:10.1038/s41598-023-33677-z)
Supplement: Supplementary file 2 — Supplementary Information 2. [file 41598_2023_33677_MOESM2_ESM.zip › SupplemenData_Kim/ego_diablo_r2.csv]

GO ID	Description	GeneRatio	BgRatio	pvalue	p.adjust	qvalue	geneID	Count
GO:0007616	long-term memory	5/159	40/23328	7.49E-06	0.008354705	0.007837426	Adcy1/Arc/Egr1/Npas4/Shank1	5
GO:0007613	memory	8/159	149/23328	8.62E-06	0.008354705	0.007837426	Adcy1/Arc/Egr1/Grin2b/Il1b/Npas4/Shank1/Shank2	8
GO:0048167	regulation of synaptic plasticity	11/159	365/23328	4.34E-05	0.025906287	0.024302306	Adcy1/Arc/Egr1/Grin2b/Mir132/Mir300/Mir673/Mir744/Npas4/Shank1/Shank2	11
GO:0060291	long-term synaptic potentiation	9/159	248/23328	5.34E-05	0.025906287	0.024302306	Adcy1/Arc/Grin2b/Mir132/Mir300/Mir673/Mir744/Shank1/Shank2	9
GO:0007611	learning or memory	9/159	299/23328	0.0002199	0.085277176	0.079997264	Adcy1/Arc/Cacna1e/Egr1/Grin2b/Il1b/Npas4/Shank1/Shank2	9
